# Supplementary material for: Genome maps across 26 human populations reveal population-specific patterns of structural variation
Source: Nat Commun. 2019 Mar 4;10:1025. doi: 10.1038/s41467-019-08992-7 (PMC6399254; doi:10.1038/s41467-019-08992-7)
Supplement: Supplementary file 4 — Supplementary Data 1 [file 41467_2019_8992_MOESM4_ESM.xlsx]

## Sheet: Sheet 1
Supplemental Data 1. Summary de novo assembly statistics of individual samples.
Sample	Super population	Population	Population Description	Gender	Coverage	Molecule N50 (kb)	Contig N50 (Mb)	Number of contigs	Total genome map length (Gb)	Total unique aligned map length (Gb)
HG00100	EUR	GBR	BRITISH FROM ENGLAND AND SCOTLAND, UK	female	74.372	225.271	0.666	4429	2.45022	2.43068
HG00101	EUR	GBR	BRITISH FROM ENGLAND AND SCOTLAND, UK	male	52.329	268.907	0.619	4517	2.45221	2.43104
HG00250	EUR	GBR	BRITISH FROM ENGLAND AND SCOTLAND, UK	female	139.678	230.266	1.378	2968	2.88382	2.8
HG00251	EUR	GBR	BRITISH FROM ENGLAND AND SCOTLAND, UK	male	118.804	214.073	1.164	3443	2.87355	2.77828
HG00260	EUR	GBR	BRITISH FROM ENGLAND AND SCOTLAND, UK	male	74.375	247.242	0.768	4059	2.64713	2.61548
HG00261	EUR	GBR	BRITISH FROM ENGLAND AND SCOTLAND, UK	female	51.961	241.018	0.627	4457	2.3905	2.37537
HG00270	EUR	FIN	FINNISH IN FINLAND	female	56.745	256.493	0.697	4697	2.7502	2.67199
HG00271	EUR	FIN	FINNISH IN FINLAND	male	66.076	248.843	0.926	3551	2.6695	2.63831
HG00329	EUR	FIN	FINNISH IN FINLAND	male	49.742	260.618	0.65	4347	2.46267	2.44558
HG00330	EUR	FIN	FINNISH IN FINLAND	female	41.215	276.127	0.551	5031	2.48133	2.42537
HG00351	EUR	FIN	FINNISH IN FINLAND	male	94.274	275.471	1.36	2699	2.79062	2.75579
HG00353	EUR	FIN	FINNISH IN FINLAND	female	56.084	269.622	0.969	3701	2.84305	2.74677
HG00428	EAS	CHS	HAN CHINESE SOUTH, CHINA	female	45.203	286.642	0.566	4119	2.09168	2.04448
HG00472	EAS	CHS	HAN CHINESE SOUTH, CHINA	male	53.308	308.06	0.765	3977	2.63053	2.61054
HG00512	EAS	CHS	HAN CHINESE SOUTH, CHINA	male	107.954	333.344	4.162	1152	2.92495	2.84595
HG00513	EAS	CHS	HAN CHINESE SOUTH, CHINA	female	137.304	308.655	4.039	1184	2.89756	2.82633
HG00622	EAS	CHS	HAN CHINESE SOUTH, CHINA	male	114.39	246.882	1.731	2265	2.82398	2.77417
HG00623	EAS	CHS	HAN CHINESE SOUTH, CHINA	female	46.149	297.869	1.439	2455	2.75202	2.71108
HG00731	AMR	PUR	PUERTO RICAN IN PUERTO RICO	male	101.417	284.938	3.611	1359	2.87065	2.82979
HG00732	AMR	PUR	PUERTO RICAN IN PUERTO RICO	female	127.778	286.578	1.339	2639	2.77084	2.69718
HG00734	AMR	PUR	PUERTO RICAN IN PUERTO RICO	female	126.383	241.312	0.891	3834	2.60941	2.56533
HG00737	AMR	PUR	PUERTO RICAN IN PUERTO RICO	female	68.001	233.456	1.1	3231	2.68694	2.65352
HG00844	EAS	CDX	CHINESE DAI IN XISHUANGBANNA, CHINA	male	89.855	243.669	1.708	2366	2.7942	2.75904
HG00851	EAS	CDX	CHINESE DAI IN XISHUANGBANNA, CHINA	female	66.286	310.898	1.84	2122	2.81266	2.76995
HG00867	EAS	CDX	CHINESE DAI IN XISHUANGBANNA, CHINA	female	51.298	311.166	0.794	4084	2.74611	2.66379
HG01133	AMR	CLM	COLOMBIAN IN MEDELLIN, COLOMBIA	male	37.355	304.372	0.855	3412	2.39711	2.39434
HG01134	AMR	CLM	COLOMBIAN IN MEDELLIN, COLOMBIA	female	59.049	233.419	0.689	4267	2.49704	2.4668
HG01139	AMR	CLM	COLOMBIAN IN MEDELLIN, COLOMBIA	male	60.337	247.921	0.65	4423	2.47795	2.42693
HG01140	AMR	CLM	COLOMBIAN IN MEDELLIN, COLOMBIA	female	49.051	288.791	1.359	2595	2.75346	2.70855
HG01167	AMR	PUR	PUERTO RICAN IN PUERTO RICO	male	45.334	274.881	1.348	2644	2.7118	2.6734
HG01176	AMR	PUR	PUERTO RICAN IN PUERTO RICO	male	108.799	222.227	1.558	2382	2.79089	2.75053
HG01464	AMR	CLM	COLOMBIAN IN MEDELLIN, COLOMBIA	male	47.956	330.008	1.218	2754	2.6118	2.59625
HG01465	AMR	CLM	COLOMBIAN IN MEDELLIN, COLOMBIA	female	66.36	249.333	0.465	5028	2.00919	2.00031
HG01756	EUR	IBS	IBERIAN POPULATIONS IN SPAIN	male	47.266	325.498	1.173	2793	2.57691	2.54387
HG01757	EUR	IBS	IBERIAN POPULATIONS IN SPAIN	female	45.455	259.355	0.28	3931	1.06769	1.07218
HG01761	EUR	IBS	IBERIAN POPULATIONS IN SPAIN	male	52.111	342.502	1.293	2686	2.70879	2.68999
HG01762	EUR	IBS	IBERIAN POPULATIONS IN SPAIN	female	124.208	339.658	1.311	2708	2.76441	2.69933
HG01783	EUR	IBS	IBERIAN POPULATIONS IN SPAIN	male	64.518	232.783	0.64	4394	2.27881	2.26816
HG01784	EUR	IBS	IBERIAN POPULATIONS IN SPAIN	female	40.295	286.358	0.368	4511	1.59535	1.59863
HG01809	EAS	CDX	CHINESE DAI IN XISHUANGBANNA, CHINA	female	85.12	251.412	1.177	3141	2.73561	2.69382
HG01816	EAS	CDX	CHINESE DAI IN XISHUANGBANNA, CHINA	male	84.083	238.328	0.384	4788	1.58364	1.58091
HG01873	EAS	KHV	KINH IN HO CHI MINH CITY, VIETNAM	male	92.576	212.96	0.674	4495	2.47541	2.44436
HG01874	EAS	KHV	KINH IN HO CHI MINH CITY, VIETNAM	female	81.711	219.14	0.967	3876	2.79681	2.69336
HG01970	AMR	PEL	PERUVIAN IN LIMA, PERU	male	66.36	227.889	0.865	4241	2.7265	2.64157
HG01971	AMR	PEL	PERUVIAN IN LIMA, PERU	female	76.604	256.113	1.403	2586	2.75855	2.70934
HG01973	AMR	PEL	PERUVIAN IN LIMA, PERU	female	41.985	306.267	0.591	4274	2.28543	2.25401
HG01974	AMR	PEL	PERUVIAN IN LIMA, PERU	male	66.661	222.93	0.255	3619	0.913036	0.897243
HG01991	AMR	PEL	PERUVIAN IN LIMA, PERU	male	52.283	235.375	1.086	3148	2.6073	2.58324
HG01992	AMR	PEL	PERUVIAN IN LIMA, PERU	female	73.199	225.219	0.864	3711	2.48406	2.46798
HG02025	EAS	KHV	KINH IN HO CHI MINH CITY, VIETNAM	female	90.845	270.14	0.888	3793	2.64101	2.60423
HG02026	EAS	KHV	KINH IN HO CHI MINH CITY, VIETNAM	male	76.672	239.647	0.603	4660	2.32712	2.29592
HG02095	AFR	ACB	AFRICAN ANCESTRY FROM BARBADOS IN THE CARIBBEAN	female	71.845	353.879	1.395	1958	2.24217	2.21608
HG02107	AFR	ACB	AFRICAN ANCESTRY FROM BARBADOS IN THE CARIBBEAN	male	44.895	293.494	0.617	4307	2.37413	2.36329
HG02108	AFR	ACB	AFRICAN ANCESTRY FROM BARBADOS IN THE CARIBBEAN	female	101.675	234.217	0.988	3909	2.84711	2.72856
HG02250	EAS	CDX	CHINESE DAI IN XISHUANGBANNA, CHINA	male	64.367	240.759	0.399	4895	1.72074	1.69258
HG02283	AFR	ACB	AFRICAN ANCESTRY FROM BARBADOS IN THE CARIBBEAN	male	63.034	276.113	0.804	3888	2.61642	2.58343
HG02309	AFR	ACB	AFRICAN ANCESTRY FROM BARBADOS IN THE CARIBBEAN	female	77.479	240.13	0.384	5054	1.68932	1.68326
HG02332	AFR	ACB	AFRICAN ANCESTRY FROM BARBADOS IN THE CARIBBEAN	male	53.575	261.152	0.415	5350	2.12456	2.11237
HG02490	SAS	PJL	PUNJABI IN LAHORE, PAKISTAN	male	75.316	251.055	1.497	2555	2.77224	2.74282
HG02491	SAS	PJL	PUNJABI IN LAHORE, PAKISTAN	female	97.009	220.578	1.303	3108	2.87927	2.77664
HG02521	EAS	KHV	KINH IN HO CHI MINH CITY, VIETNAM	male	53.48	343.702	0.937	3512	2.56509	2.51913
HG02522	EAS	KHV	KINH IN HO CHI MINH CITY, VIETNAM	female	91.432	236.804	1.267	3087	2.86417	2.77406
HG02594	AFR	GWD	GAMBIAN IN WESTERN DIVISION, THE GAMBIA	male	91.775	230.311	0.944	3637	2.65381	2.62291
HG02595	AFR	GWD	GAMBIAN IN WESTERN DIVISION, THE GAMBIA	female	55.623	256.718	0.536	4902	2.32674	2.31721
HG02603	SAS	PJL	PUNJABI IN LAHORE, PAKISTAN	male	115.379	241.429	1.944	2245	2.92717	2.81314
HG02604	SAS	PJL	PUNJABI IN LAHORE, PAKISTAN	female	117.016	246.416	1.74	2413	2.89764	2.7899
HG02623	AFR	GWD	GAMBIAN IN WESTERN DIVISION, THE GAMBIA	male	77.606	242.718	1.505	2640	2.79042	2.75025
HG02635	AFR	GWD	GAMBIAN IN WESTERN DIVISION, THE GAMBIA	female	116.411	233.687	1.658	2354	2.78393	2.74913
HG02687	SAS	PJL	PUNJABI IN LAHORE, PAKISTAN	male	60.336	240.668	0.337	4627	1.42206	1.41526
HG02688	SAS	PJL	PUNJABI IN LAHORE, PAKISTAN	female	55.998	229.062	0.432	5428	2.06237	2.05596
HG02810	AFR	GWD	GAMBIAN IN WESTERN DIVISION, THE GAMBIA	male	75.118	248.973	1.116	3334	2.59057	2.57364
HG02811	AFR	GWD	GAMBIAN IN WESTERN DIVISION, THE GAMBIA	female	62.137	236.342	0.397	5518	1.97578	1.96128
HG03006	SAS	BEB	BENGALI IN BANGLADESH	male	79.134	239.572	1.264	3033	2.65153	2.63538
HG03007	SAS	BEB	BENGALI IN BANGLADESH	female	54.654	249.584	1.094	3210	2.6686	2.65067
HG03096	AFR	MSL	MENDE IN SIERRA LEONE	male	83.07	246.743	0.887	4168	2.77721	2.66432
HG03097	AFR	MSL	MENDE IN SIERRA LEONE	female	95.382	226.156	1.148	3113	2.73285	2.67594
HG03114	AFR	ESN	ESAN FROM NIGERIA	female	69.805	231.328	0.459	5103	1.94924	1.93896
HG03115	AFR	ESN	ESAN FROM NIGERIA	male	84.044	251.094	1.644	2443	2.77849	2.74829
HG03123	AFR	ESN	ESAN FROM NIGERIA	female	72.967	215.383	1.552	2674	2.87057	2.77632
HG03124	AFR	ESN	ESAN FROM NIGERIA	male	53.421	276.196	0.843	3704	2.60449	2.58592
HG03132	AFR	ESN	ESAN FROM NIGERIA	female	71.845	353.879	1.386	1968	2.23408	2.20986
HG03133	AFR	ESN	ESAN FROM NIGERIA	male	101.944	231.346	1.421	2896	2.90227	2.7969
HG03451	AFR	MSL	MENDE IN SIERRA LEONE	male	71.851	210.987	1.274	3238	2.87728	2.77879
HG03452	AFR	MSL	MENDE IN SIERRA LEONE	female	64.476	266.869	1.185	2915	2.73242	2.70282
HG03469	AFR	MSL	MENDE IN SIERRA LEONE	male	122.801	212.779	0.798	4149	2.63027	2.57354
HG03470	AFR	MSL	MENDE IN SIERRA LEONE	female	94.275	319.524	1.692	2283	2.84362	2.76947
HG03615	SAS	BEB	BENGALI IN BANGLADESH	male	59.332	258.789	1.015	3369	2.69981	2.65049
HG03616	SAS	BEB	BENGALI IN BANGLADESH	female	129.325	213.654	0.488	5084	2.2322	2.17612
HG03682	SAS	STU	SRI LANKAN TAMIL IN THE UK	male	56.668	245.596	0.588	4583	2.40239	2.38521
HG03684	SAS	STU	SRI LANKAN TAMIL IN THE UK	female	89.12	198.907	0.668	5275	2.80451	2.69012
HG03721	SAS	ITU	INDIAN TELUGU IN THE UK	female	68.266	257.662	1.155	3044	2.73532	2.70418
HG03722	SAS	ITU	INDIAN TELUGU IN THE UK	female	79.008	225.658	0.264	4350	1.14168	1.13237
HG03725	SAS	ITU	INDIAN TELUGU IN THE UK	male	59.71	246.614	0.945	3447	2.63133	2.61249
HG03727	SAS	ITU	INDIAN TELUGU IN THE UK	male	116.541	214.488	1.163	3114	2.7494	2.68361
HG03740	SAS	STU	SRI LANKAN TAMIL IN THE UK	male	57.829	238.113	0.807	3759	2.50184	2.48566
HG03741	SAS	STU	SRI LANKAN TAMIL IN THE UK	female	52.712	230.742	0.699	4272	2.41335	2.40333
HG03796	SAS	BEB	BENGALI IN BANGLADESH	female	87.524	222.998	1.473	2814	2.87961	2.78424
HG03797	SAS	BEB	BENGALI IN BANGLADESH	male	56.359	279.241	0.982	3441	2.70215	2.67164
HG03838	SAS	STU	SRI LANKAN TAMIL IN THE UK	female	142.756	224.356	1.279	3058	2.88202	2.75702
HG03863	SAS	ITU	INDIAN TELUGU IN THE UK	female	79.022	249.549	1.39	2661	2.78366	2.74744
HG03864	SAS	ITU	INDIAN TELUGU IN THE UK	male	122.668	226.261	1.013	3784	2.88702	2.76474
HG04006	SAS	STU	SRI LANKAN TAMIL IN THE UK	male	59.266	267.53	1.229	2903	2.72837	2.70227
NA06986	EUR	CEU	CEPH/UTAH PEDIGREE 13291	male	73.491	277.297	1.183	3055	2.71185	2.67906
NA11832	EUR	CEU	CEPH/UTAH PEDIGREE 1350	female	97.257	236.559	1.366	2952	2.87145	2.77943
NA11994	EUR	CEU	CEPH/UTAH PEDIGREE 1362	female	48.569	302.194	0.816	3537	2.45339	2.42955
NA12342	EUR	CEU	CEPH/UTAH PEDIGREE 1330	male	60.869	274.233	0.684	4315	2.57359	2.545
NA12891	EUR	CEU	CEPH/UTAH PEDIGREE 1463	male	75.707	357.366	4.039	1167	2.84937	2.80416
NA12892	EUR	CEU	CEPH/UTAH PEDIGREE 1463	female	68.76	361.899	3.503	1236	2.86833	2.82494
NA18486	AFR	YRI	YORUBA IN IBADAN, NIGERIA	male	107.96	260.35	1.704	2296	2.83627	2.77999
NA18552	EAS	CHB	HAN CHINESE IN BEIJING, CHINA	female	78.862	297.101	1.319	2685	2.75408	2.70337
NA18553	EAS	CHB	HAN CHINESE IN BEIJING, CHINA	female	86.691	273.858	1.043	3249	2.74621	2.71309
NA18555	EAS	CHB	HAN CHINESE IN BEIJING, CHINA	female	113.904	283.723	1.598	2378	2.80776	2.76073
NA18557	EAS	CHB	HAN CHINESE IN BEIJING, CHINA	male	106.846	301.616	1.65	2333	2.8404	2.78484
NA18622	EAS	CHB	HAN CHINESE IN BEIJING, CHINA	male	47.278	313.053	0.748	3941	2.6131	2.59
NA18623	EAS	CHB	HAN CHINESE IN BEIJING, CHINA	male	35.452	293.877	0.556	4490	2.24995	2.23327
NA18912	AFR	YRI	YORUBA IN IBADAN, NIGERIA	female	107.621	228.539	0.887	4230	2.85838	2.7388
NA18939	EAS	JPT	JAPANESE IN TOKYO, JAPAN	female	66.648	263.059	1.1	3166	2.66183	2.64479
NA18986	EAS	JPT	JAPANESE IN TOKYO, JAPAN	male	93.749	237.738	1.275	3167	2.88749	2.79542
NA18988	EAS	JPT	JAPANESE IN TOKYO, JAPAN	male	131.488	227.838	1.264	3223	2.934	2.79859
NA18991	EAS	JPT	JAPANESE IN TOKYO, JAPAN	female	100.699	259.322	1.341	2693	2.79293	2.74769
NA19001	EAS	JPT	JAPANESE IN TOKYO, JAPAN	female	96.572	271.735	1.148	3053	2.73853	2.7151
NA19023	AFR	LWK	LUHYA IN WEBUYE, KENYA	female	99.108	205.337	1.116	3199	2.68317	2.64684
NA19025	AFR	LWK	LUHYA IN WEBUYE, KENYA	male	85.447	315.52	1.325	2683	2.77338	2.69734
NA19068	EAS	JPT	JAPANESE IN TOKYO, JAPAN	male	110.708	216.832	1.368	3013	2.8765	2.79505
NA19102	AFR	YRI	YORUBA IN IBADAN, NIGERIA	female	129.109	216.706	1.522	2756	2.90449	2.78652
NA19213	AFR	YRI	YORUBA IN IBADAN, NIGERIA	male	102.922	223.196	0.924	4171	2.84701	2.73816
NA19238	AFR	YRI	YORUBA IN IBADAN, NIGERIA	female	190.692	381.141	4.982	1003	3.03002	2.84262
NA19239	AFR	YRI	YORUBA IN IBADAN, NIGERIA	male	119.662	371.055	4.706	1066	2.96837	2.84883
NA19440	AFR	LWK	LUHYA IN WEBUYE, KENYA	female	117.06	234.223	1.179	3057	2.72545	2.68835
NA19443	AFR	LWK	LUHYA IN WEBUYE, KENYA	male	73.079	287.59	0.543	4150	2.08002	2.06787
NA19444	AFR	LWK	LUHYA IN WEBUYE, KENYA	male	94.868	214.117	0.992	3986	2.85865	2.7446
NA19463	AFR	LWK	LUHYA IN WEBUYE, KENYA	female	64.718	239.672	1.308	3003	2.83372	2.75954
NA19678	AMR	MXL	MEXICAN ANCESTRY IN LOS ANGELES, CALIFORNIA, USA	female	43.364	323.351	0.725	3789	2.41676	2.38718
NA19719	AMR	MXL	MEXICAN ANCESTRY IN LOS ANGELES, CALIFORNIA, USA	female	79.547	200.398	0.89	4232	2.8476	2.74807
NA19720	AMR	MXL	MEXICAN ANCESTRY IN LOS ANGELES, CALIFORNIA, USA	male	37.324	289.282	0.589	4108	2.13896	2.12975
NA19788	AMR	MXL	MEXICAN ANCESTRY IN LOS ANGELES, CALIFORNIA, USA	female	41.676	297.761	0.552	4481	2.25943	2.25526
NA19789	AMR	MXL	MEXICAN ANCESTRY IN LOS ANGELES, CALIFORNIA, USA	male	138.829	217.168	1.187	3524	2.9086	2.78104
NA19795	AMR	MXL	MEXICAN ANCESTRY IN LOS ANGELES, CALIFORNIA, USA	male	60.317	231.011	0.805	3970	2.45137	2.43176
NA19914	AMR	ASW	AFRICAN ANCESTRY IN SOUTHWEST USA	female	42.764	282.873	0.505	4680	2.15666	2.15311
NA19920	AMR	ASW	AFRICAN ANCESTRY IN SOUTHWEST USA	male	41.214	294.148	0.601	4235	2.28117	2.27279
NA19921	AMR	ASW	AFRICAN ANCESTRY IN SOUTHWEST USA	female	44.428	320.577	0.695	4197	2.58536	2.56884
NA19982	AMR	ASW	AFRICAN ANCESTRY IN SOUTHWEST USA	male	106.19	221.457	1.193	3442	2.88369	2.76285
NA19984	AMR	ASW	AFRICAN ANCESTRY IN SOUTHWEST USA	male	106.857	223.131	1.425	2926	2.91411	2.80271
NA19985	AMR	ASW	AFRICAN ANCESTRY IN SOUTHWEST USA	female	102.225	212.368	1.351	3041	2.88609	2.77255
NA20587	EUR	TSI	TOSCANI IN ITALIA (TUSCANS IN ITALY)	female	127.367	222.632	1.264	3185	2.86061	2.76847
NA20588	EUR	TSI	TOSCANI IN ITALIA (TUSCANS IN ITALY)	male	86.96	224.274	1.216	3307	2.86809	2.78028
NA20589	EUR	TSI	TOSCANI IN ITALIA (TUSCANS IN ITALY)	female	89.046	240.527	0.993	3719	2.83779	2.74625
NA20813	EUR	TSI	TOSCANI IN ITALIA (TUSCANS IN ITALY)	female	63.74	222.826	1.124	3418	2.85185	2.76066
NA20814	EUR	TSI	TOSCANI IN ITALIA (TUSCANS IN ITALY)	male	40.408	395.276	1.565	1569	1.7887	1.7658
NA20815	EUR	TSI	TOSCANI IN ITALIA (TUSCANS IN ITALY)	male	104.396	367.952	1.343	2652	2.79519	2.72997
NA21095	SAS	GIH	GUJARATI INDIANS IN HOUSTON, TEXAS, USA	male	36.091	292.635	0.511	4631	2.13774	2.11248
NA21125	SAS	GIH	GUJARATI INDIANS IN HOUSTON, TEXAS, USA	female	49.732	293.554	0.926	3551	2.71672	2.68793
NA21126	SAS	GIH	GUJARATI INDIANS IN HOUSTON, TEXAS, USA	male	84.935	247.467	1.175	3059	2.72238	2.67392
NA21137	SAS	GIH	GUJARATI INDIANS IN HOUSTON, TEXAS, USA	female	38.703	331.415	0.726	3975	2.5428	2.53015
