# Supplementary material for: Genome maps across 26 human populations reveal population-specific patterns of structural variation
Source: Nat Commun. 2019 Mar 4;10:1025. doi: 10.1038/s41467-019-08992-7 (PMC6399254; doi:10.1038/s41467-019-08992-7)
Supplement: Supplementary file 5 — Supplementary Data 2 [file 41467_2019_8992_MOESM5_ESM.xlsx]

## Sheet: Sheet 1
Supplementary Data 2. Regions of the reference genome that are inaccessible with genome mapping.
chr1	207666	257666
chr1	297968	347968
chr1	535988	585988
chr1	12954384	13004384
chr1	61660292	61771282
chr1	121642153	121804387
chr1	121884658	122052133
chr1	122163632	122367766
chr1	122367767	123097627
chr1	123097628	123320069
chr1	123320070	123675068
chr1	123675069	124965556
chr1	125133657	143283172
chr1	228524406	228651227
chr10	38474632	38597856
chr10	39636682	39686682
chr10	39935506	40044233
chr10	40044234	40332697
chr10	40332698	40490585
chr10	40490586	40746152
chr10	40746153	41097060
chr10	41097061	41502405
chr10	41588546	41693636
chr10	41850531	42114558
chr10	133658071	133767254
chr11	10000	60000
chr11	50359551	50474121
chr11	50817830	51622983
chr11	51699294	52369286
chr11	52369287	54394702
chr11	54394703	54543942
chr11	70954909	71060357
chr11	89084186	89187295
chr12	34671561	34802459
chr12	37184805	37320946
chr12	37907899	38029426
chr13	0	16358428
chr13	16423862	16649645
chr13	16649646	16977904
chr13	16977905	17126106
chr13	17126107	18172815
chr13	18358106	18408106
chr13	57074942	57179233
chr13	86202979	86252979
chr13	111703855	111753855
chr13	111793441	111843441
chr13	113673020	113723020
chr14	0	16024715
chr14	16133683	18282621
chr14	18416129	18544397
chr14	106883069	107043717
chr15	0	17015269
chr15	17015270	17752261
chr15	17752262	17941589
chr15	17941590	18088269
chr15	18088270	19821409
chr15	84270066	84320066
chr16	34246491	34355901
chr16	34502638	34781973
chr16	36104924	36255116
chr16	36255117	46430149
chr16	90226947	90338344
chr17	10000	60000
chr17	21778920	21932796
chr17	21932797	22054133
chr17	22763679	22813679
chr17	23203484	23859033
chr17	23859034	24052615
chr17	24052616	24170659
chr17	24170660	25210712
chr17	25210713	25658249
chr17	25729980	26384074
chr17	26384075	26557631
chr17	26557632	26671042
chr17	26772071	26959692
chr18	15407439	15763819
chr18	15785755	15914938
chr18	15914939	16246833
chr18	16246834	16432457
chr18	16432458	16754388
chr18	16766268	16876912
chr18	16876913	17646284
chr18	17646285	18505191
chr18	18526967	18683325
chr18	18683326	19071067
chr18	19071068	19979531
chr18	19979532	20650839
chr18	20650840	20954200
chr18	80245768	80373284
chr19	10000	60000
chr19	24410916	27284399
chr19	47853326	47959373
chr2	89324845	89546499
chr2	90371181	91431779
chr2	92109113	92271433
chr2	92271434	93387323
chr2	93465337	94200695
chr2	94276452	94521693
chr2	156622607	156726565
chr20	10000	60000
chr20	26386232	26436232
chr20	26442801	26631537
chr20	26646745	27051682
chr20	27051683	28256690
chr20	28256691	28620353
chr20	28832511	29015727
chr20	29112228	29233994
chr20	30987754	31245739
chr20	64329404	64444166
chr21	0	5021160
chr21	5166246	5216246
chr21	5393558	5443558
chr21	5449012	5499012
chr21	5627596	5677596
chr21	5796009	5846009
chr21	5916593	5966593
chr21	6161371	6211371
chr21	10772057	12999988
chr21	22728348	22834127
chr22	0	10521363
chr22	12424335	12536380
chr22	12641730	12691730
chr22	12726204	12776204
chr22	12818137	12868137
chr22	12892383	15213416
chr22	15346936	15471446
chr3	90442641	90547266
chr3	90722458	90772458
chr3	91486334	93729777
chr3	164565082	164668879
chr3	183591437	183702045
chr3	198235559	198285559
chr4	49336870	49503894
chr4	49623355	50800581
chr4	50800582	51817708
chr4	190123121	190173121
chr5	17515774	17620526
chr5	46428331	47097180
chr5	47097181	49706325
chr5	49957015	50147719
chr5	181478259	181528259
chr6	10000	60000
chr6	58389586	58596424
chr6	58596425	60251873
chr6	61270790	61411736
chr6	61411737	61521676
chr6	167591393	167641393
chr6	170745979	170795979
chr7	57944466	58069166
chr7	58085248	60542040
chr7	60591675	60953217
chr7	61003135	61267107
chr7	61267108	61613332
chr7	61613333	61784909
chr7	61842513	61948456
chr7	61976104	62026104
chr7	62063803	62197126
chr7	62400332	62597297
chr8	10000	60000
chr8	43903769	45345198
chr8	45345199	45983743
chr8	85664222	85714222
chr8	145078636	145128636
chr9	43367765	43937112
chr9	43937113	44172617
chr9	44172618	44469212
chr9	44563138	44665523
chr9	44665524	44780852
chr9	44780853	45213292
chr9	45213293	45452738
chr9	45472471	60546413
chr9	60546414	60743248
chr9	60779521	60829521
chr9	61003887	61053887
chr9	61231966	61281966
chr9	61468808	61518808
chr9	61735368	61785368
chr9	62144245	62253515
chr9	62748832	62798832
chr9	62958371	63008371
chr9	63201365	63312706
chr9	63492264	63542264
chr9	63918447	63968447
chr9	64132133	64316925
chr9	64998124	65048124
chr9	65080082	65130082
chr9	65325123	65375123
chr9	138334717	138384717
chrX	19211	222848
chrX	1939914	2147790
chrX	37099218	37293977
chrX	49312530	49609590
chrX	58124717	58296038
chrX	58512794	58687429
chrX	58738748	59382820
chrX	59382821	59582740
chrX	59609122	60936926
chrX	60936927	61835369
chrX	61835370	62270141
chrX	62270142	62518626
chrX	115736096	115843701
chrX	120869520	120990094
chrY	0	2787505
chrY	9044419	9149319
chrY	10199109	10820677
chrY	10942199	11057379
chrY	11490687	11753596
chrY	20052290	20369523
chrY	26652238	56823185
chrY	56882904	57227414
