# Supplementary material for: Genome maps across 26 human populations reveal population-specific patterns of structural variation
Source: Nat Commun. 2019 Mar 4;10:1025. doi: 10.1038/s41467-019-08992-7 (PMC6399254; doi:10.1038/s41467-019-08992-7)
Supplement: Supplementary file 6 — Supplementary Data 3 [file 41467_2019_8992_MOESM6_ESM.xlsx]

## Sheet: complex_manual_annotated_with_c
Supplementary Data 3. Coordinates and annotation of regions with complex structural variations.
Chromosome	Start	End	Genome_feature_annotation	clinVar	OMIM
chr1	16564155	16854703	Ngap,segmental_duplication	See cases: RCV000053769,RCV000053771,RCV000051797,RCV000051146,RCV000051799,RCV000138070	180680|610501
chr1	120320049	120840432	pericentromeric,segmental_duplication,tandem_repeat	.	606190:Meningioma, radiation-induced, 606190 (2)|608609|613998
chr1	121151786	121642153	pericentromeric,segmental_duplication,tandem_repeat	.	606190:Meningioma, radiation-induced, 606190 (2)|614704|614711
chr1	143917540	145407875	alt_1Q21,segmental_duplication,tandem_repeat	See cases: RCV000053185,RCV000051832,RCV000133640,RCV000053728,RCV000148183,RCV000148163,RCV000053172,RCV000053171,RCV000135353,RCV000053191,RCV000136866,RCV000052248,RCV000050278,RCV000142511,RCV000141560,RCV000050689,RCV000050868,RCV000142666,RCV000140697,RCV000138437,RCV000138438,RCV000139762,RCV000142804,RCV000053732,RCV000053203,RCV000148052,RCV000142480,RCV000052244,RCV000053187,RCV00005317…	189880|608608|610414|612474:Chromosome 1q21.1 deletion syndrome, 612474 (4), Autosomal dominant, Isolated cases|612475:Chromosome 1q21.1 duplication syndrome, 612475 (4), Autosomal dominant, Isolated cases|612970|613017:{Neuroblastoma, susceptibility to, 6}, 613017 (2)|614005|614007|614703|614705|614712|614747:[Uric acid concentration, serum, QTL6], 614747 (2)|616853
chr1	146066530	146335908	segmental_duplication,tandem_repeat	See cases: RCV000053185,RCV000051832,RCV000133640,RCV000135335,RCV000053728,RCV000148183,RCV000135354,RCV000148163,RCV000053172,RCV000053171,RCV000135353,RCV000053191,RCV000136866,RCV000052248,RCV000050278,RCV000142511,RCV000141560,RCV000050689,RCV000050868,RCV000142666,RCV000140697,RCV000138437,RCV000138438,RCV000139762,RCV000142804,RCV000053732,RCV000052251,RCV000053203,RCV000148052,RCV00014248…	612474:Chromosome 1q21.1 deletion syndrome, 612474 (4), Autosomal dominant, Isolated cases|612475:Chromosome 1q21.1 duplication syndrome, 612475 (4), Autosomal dominant, Isolated cases|612970|613017:{Neuroblastoma, susceptibility to, 6}, 613017 (2)|614000|614747:[Uric acid concentration, serum, QTL6], 614747 (2)
chr1	148533217	149672076	segmental_duplication,tandem_repeat	See cases: RCV000142030,RCV000143509,RCV000143304,RCV000143745,RCV000133640,RCV000135335,RCV000141896,RCV000051832,RCV000053725,RCV000148163,RCV000053172,RCV000053171,RCV000135353,RCV000053191,RCV000136866,RCV000052248,RCV000050278,RCV000142511,RCV000141980,RCV000140902,RCV000141560,RCV000050689,RCV000143612,RCV000148052,RCV000050868,RCV000142666,RCV000140697,RCV000138437,RCV000143533,RCV00013843…	608117|613999|614003|614006
chr1	206037899	206453521	segmental_duplication,tandem_repeat	See cases:RCV000051859	600264|606524|612381:{Inflammatory bowel disease 23}, 612381 (2)|614710|616088
chr10	46389085	48064411	Ngap,pericentromeric,segmental_duplication,tandem_repeat	See cases: RCV000052320,RCV000052314,RCV000134846,RCV000136021,RCV000052317,RCV000052312,RCV000134388,RCV000142776,RCV000134381,RCV000051111,RCV000052319	180290:?Retinitis pigmentosa 66, 615233 (3), Autosomal recessive|601790|602396|605120:Telangiectasia, hereditary hemorrhagic, type 5, 615506 (3), Autosomal dominant|608081|610630|610631|611240
chr10	79530419	80213429	segmental_duplication	See cases: RCV000052544,RCV000148069,RCV000052534,RCV000143178,RCV000052542,RCV000052539,RCV000052537,RCV000135348,RCV000141724,RCV000053558,RCV000052541,RCV000136565	178630:{Pulmonary fibrosis, idiopathic, susceptibility to}, 178500 (3), Autosomal dominant|178635|178642:Pulmonary fibrosis, idiopathic, 178500 (3), Autosomal dominant|602572|607965:{Systemic lupus erythematosus with nephritis, susceptibility to, 1}, 607965 (2)|608078:{Schizophrenia}, 181500 (2), Autosomal dominant|612388:{Sarcoidosis, susceptibility to, 3}, 612388 (2)|612857
chr10	87203796	87505404	segmental_duplication	See cases: RCV000052546,RCV000052534,RCV000052542,RCV000053559,RCV000052537,RCV000052561,RCV000141724	605391:Thyroid carcinoma, follicular, 188470 (3), Autosomal dominant
chr14	18545025	19673171	Ngap,pericentromeric,segmental_duplication,tandem_repeat	.	605463:Radiation sensitivity/chromosome instability syndrome, autosomal dominant (1)|612851:{Narcolepsy 5}, 612851 (2)|615442|615443|615459|615460|615461
chr14	105596238	106880006	alt_REGION171,segmental_duplication,subtelomeric,tandem_repeat	See cases: RCV000143154,RCV000143662,RCV000051553,RCV000133831,RCV000050938,RCV000135897,RCV000142453,RCV000141932,RCV000142333,RCV000051581,RCV000137104,RCV000135400,RCV000051578,RCV000139633,RCV000135410,RCV000135875,RCV000050696,RCV000142593,RCV000051113,RCV000142803	144120:?Hyperimmunoglobulin G1 syndrome, 144120 (2), Autosomal dominant|146900|146910|147010|147020:Agammaglobulinemia 1, 601495 (3), Autosomal recessive|147070|147100|147110:IgG2 deficiency, selective (3)|147120|147130|147170|147180|611937|611939|616623
chr15	19821410	23432978	Ngap,alt_PRADER_WILLI,centromere,pericentromeric,segmental_duplication,tandem_repeat	See cases: RCV000142234,RCV000142233,RCV000051813,RCV000051816,RCV000051814,RCV000138133,RCV000138132,RCV000051818,RCV000052350,RCV000052353,RCV000052355,RCV000052356,RCV000052357,RCV000052358,RCV000142132,RCV000137911,RCV000137393,RCV000142103,RCV000135522,RCV000137394,RCV000141946,RCV000141251,RCV000148194,RCV000052345,RCV000050850,RCV000052349,RCV000052348,RCV000135743,RCV000137578,RCV00013574…	108990|146990|601889|606322|608145:Spastic paraplegia 6, autosomal dominant, 600363 (3), Autosomal dominant|608146|608147|608636:{Autism susceptibility 4}, 608636 (2), Autosomal dominant|609179:{Migraine with aura, susceptibility to, 7}, 609179 (2)|615656:Chromosome 15q11.2 deletion syndrome, 615656 (4), Autosomal dominant|616259
chr15	28404963	28894530	alt_REGION25,pericentromeric,segmental_duplication,tandem_repeat	See cases: RCV000142234,RCV000143183,RCV000140240,RCV000137064,RCV000052380,RCV000139610,RCV000143291,RCV000051813,RCV000051816,RCV000053229,RCV000051814,RCV000139162,RCV000138133,RCV000138132,RCV000138857,RCV000139101,RCV000143226,RCV000143185,RCV000053234,RCV000137630,RCV000053210,RCV000052353,RCV000053230,RCV000053231,RCV000052356,RCV000053233,RCV000143653,RCV000134756,RCV000134755,RCV00013933…	208500:Short-rib thoracic dysplasia 1 with or without polydactyly, 208500 (2), Autosomal recessive|602712|613025:{Schizophrenia, susceptibility to, 13}, 613025 (2)
chr15	30072943	32674837	alt_REGION25,segmental_duplication,tandem_repeat	Congenital stationary night blindness, type 1C:RCV000176649,RCV000023312|Inborn genetic diseases:RCV000210601|Hereditary mixed polyposis syndrome 1:RCV000087308|See cases:RCV000137630,RCV000052461,RCV000148065,RCV000137636,RCV000052452,RCV000050511,RCV000148066,RCV000136964,RCV000135330,RCV000052431,RCV000052430,RCV000052433,RCV000136965,RCV000052435,RCV000050599,RCV000052436,RCV000050442,RCV0000…	118511:Schizophrenia, neurophysiologic defect in, 118511 (2)|173120|208500:Short-rib thoracic dysplasia 1 with or without polydactyly, 208500 (2), Autosomal recessive|603576:Night blindness, congenital stationary (complete), 1C, autosomal recessive, 613216 (3)|605328|610589|612001:Chromosome 15q13.3 microdeletion syndrome, 612001 (4)|612024|613025:{Schizophrenia, susceptibility to, 13}, 613025 (2…
chr16	14694001	18847660	Ngap,alt_REGION174,segmental_duplication,tandem_repeat	Spastic paraplegia 61, autosomal recessive:RCV000087332|Pseudoxanthoma elasticum:RCV000006944,RCV000006960,RCV000006941,RCV000006951,RCV000190562,RCV000006946|See cases:RCV000142363,RCV000052518,RCV000148071,RCV000141796,RCV000148114,RCV000142443,RCV000138525,RCV000143230,RCV000138522,RCV000052516,RCV000052517,RCV000052512,RCV000136807,RCV000142256,RCV000141748,RCV000138825,RCV000142851,RCV000050…	158343|160745:Aortic aneurysm, familial thoracic 4, 132900 (3), Autosomal dominant|603234:Arterial calcification, generalized, of infancy, 2, 614473 (3), Autosomal recessive; Pseudoxanthoma elasticum, 264800 (3), Autosomal recessive; Pseudoxanthoma elasticum, forme fruste, 177850 (3), Autosomal dominant|603603|603674|605121|606406|607032|607669:?Spastic paraplegia 61, autosomal recessive, 615685 …
chr16	21386421	22701631	segmental_duplication,tandem_repeat	not provided:RCV000494594|Nonsyndromic hearing loss and deafness: RCV000155635,RCV000222173,RCV000151576|See cases: RCV000051842,RCV000051829,RCV000052519	117340|191329:Mitochondrial complex III deficiency, nuclear type 5, 615160 (3), Autosomal recessive|606222|606968|607038:Deafness, autosomal recessive 22, 607039 (3), Autosomal recessive|609388
chr16	28408403	28836210	pericentromeric,segmental_duplication,tandem_repeat	Juvenile neuronal ceroid lipofuscinosis:RCV000315220,RCV000087084,RCV000003731,RCV000049681|See cases: RCV000148148,RCV000140241,RCV000137580,RCV000143530,RCV000140341,RCV000137848,RCV000143300,RCV000140694,RCV000141684,RCV000051842,RCV000138433,RCV000054253,RCV000139916,RCV000137599,RCV000141141,RCV000138290,RCV000051829,RCV000053490,RCV000052401,RCV000053492,RCV000052520,RCV000053494,RCV0001379…	171150|601292|603916|605220|607042:Ceroid lipofuscinosis, neuronal, 3, 204200 (3), Autosomal recessive|607931|608273|611913:{Autism susceptibility 14A}, 611913 (2); Chromosome 16p11.2 deletion syndrome, 593kb, 611913 (4)|613374|613444:[Body mass index QTL16], 613444 (4); Chromosome 16p11.2 deletion syndrome, 220kb, 613444 (4)|614671:{Autism, susceptibility to, 14B}, 614671 (2); Chromosome 16p11.2…
chr16	31965991	33957069	Ngap,pericentromeric,segmental_duplication,tandem_repeat	See cases:RCV000133811	611913:{Autism susceptibility 14A}, 611913 (2); Chromosome 16p11.2 deletion syndrome, 593kb, 611913 (4)|613444:[Body mass index QTL16], 613444 (4); Chromosome 16p11.2 deletion syndrome, 220kb, 613444 (4)|614671:{Autism, susceptibility to, 14B}, 614671 (2); Chromosome 16p11.2 duplication syndrome, 614671 (4)|615835|617482
chr17	36127105	38269853	alt_CCL5_TBC1D3,pericentromeric,segmental_duplication,tandem_repeat	Familial hypoplastic, glomerulocystic kidney:RCV000416588|not provided:RCV000378370|Chromophobe renal cell carcinoma:RCV000013483|See cases: RCV000054378,RCV000138632,RCV000137918,RCV000054380,RCV000054376,RCV000148256,RCV000051077,RCV000148120,RCV000148124	189907:Diabetes mellitus, noninsulin-dependent, 125853 (3), Autosomal dominant; {Renal cell carcinoma}, 144700 (3); Renal cysts and diabetes syndrome, 137920 (3), Autosomal dominant|200350:Acetyl-CoA carboxylase deficiency, 613933 (1), Autosomal recessive|601999|602276|603782|604500:PEHO syndrome, 260565 (3), Autosomal recessive|606618|607291|607741|608463|610144|610275:?Hyperphosphatasia with me…
chr17	45495543	46785209	alt_MAPT,segmental_duplication,tandem_repeat	not provided: RCV000484111,RCV000483106,RCV000412816,RCV000483577,RCV000254977,RCV000484004|Koolen-de Vries syndrome:RCV000024372,RCV000032181,RCV000032180|See cases: RCV000052479,RCV000136809,RCV000051243,RCV000051242,RCV000051240,RCV000051244,RCV000134469,RCV000051187,RCV000143387,RCV000138022,RCV000133978,RCV000137525,RCV000138000,RCV000050965,RCV000050776,RCV000050643,RCV000139388,RCV00013723…	122561|157140:Dementia, frontotemporal, with or without parkinsonism, 600274 (3), Autosomal dominant; {Parkinson disease, susceptibility to}, 168600 (3), Isolated cases, Multifactorial; Pick disease, 172700 (3), Autosomal dominant, Isolated cases; Supranuclear palsy, progressive, 601104 (3), Autosomal dominant; Supranuclear palsy, progressive atypical, 260540 (3), Autosomal recessive|165330:?Tetr…
chr19	61350	208249	segmental_duplication,subtelomeric,tandem_repeat	.	181800:Scoliosis, idiopathic 1, 181800 (2), Autosomal dominant|601846:Muscular dystrophy with rimmed vacuoles, 601846 (2), Autosomal dominant|602477:Febrile seizures, familial, 2, 602477 (2), Autosomal dominant|605305
chr19	8730754	9181783	segmental_duplication,tandem_repeat	See cases:RCV000052879,RCV000052881	184700:Polycystic ovary syndrome 1, 184700 (2), Autosomal dominant|603386:Thyroid carcinoma, nonmedullary, with cell oxyphilia, 603386 (2)|606154|607963|613864|614223:Narcolepsy 6, 614223 (2)
chr2	87047272	87840271	pericentromeric,segmental_duplication,tandem_repeat	See cases:RCV000141948	612705
chr2	111246873	111582607	segmental_duplication	.	257550:Oculomotor apraxia, congenital, Cogan-type, 257550 (2), Autosomal recessive|612710|617144
chr20	25762814	26251553	centromere,segmental_duplication,tandem_repeat	See cases:RCV000053000	.
chr20	29370543	30834051	Ngap,centromere,pericentromeric,segmental_duplication,tandem_repeat	See cases:RCV000053000	612263:{Melanoma, cutaneous malignant, 7}, 612263 (2)
chr21	6211689	10772057	Ngap,pericentromeric,segmental_duplication,subtelomeric,tandem_repeat	.	180453|604336
chr22	10521364	12290454	Ngap,pericentromeric,segmental_duplication,tandem_repeat	See cases: RCV000139662,RCV000137633,RCV000137263,RCV000053100,RCV000053101	194547
chr22	15501211	16087804	centromere,segmental_duplication,tandem_repeat	See cases: RCV000139662,RCV000137633,RCV000137263,RCV000053100,RCV000053101	608913
chr22	18152320	22917232	Ngap,alt_IGL,pericentromeric,segmental_duplication,tandem_repeat	Marden Walker like syndrome:RCV000170462,RCV000133556|Marden Walker like syndrome;not provided: RCV000479273,RCV000024041|See cases:RCV000136884,RCV000134128,RCV000053159,RCV000134837,RCV000053025,RCV000053027,RCV000148160,RCV000053029,RCV000148168,RCV000141704,RCV000051321,RCV000051323,RCV000051324,RCV000051325,RCV000148086,RCV000051327,RCV000051328,RCV000051286,RCV000141416,RCV000051283,RCV0000…	116790:{Panic disorder, susceptibility to}, 167870 (3), ?Autosomal dominant; {Schizophrenia, susceptibility to}, 181500 (3), Autosomal dominant|137181:[Gamma-glutamyltransferase, familial high serum], 137181 (2)|138720:Bernard-Soulier syndrome, type B, 231200 (3), Autosomal recessive; Giant platelet disorder, isolated, 231200 (3), Autosomal recessive|142360:Thrombophilia due to heparin cofactor I…
chr22	23915143	24035362	alt_REGION185,pericentromeric,segmental_duplication	See cases: RCV000137685,RCV000136889,RCV000053087,RCV000053104,RCV000053084,RCV000053090,RCV000053079,RCV000053077,RCV000053074	147230|147240|600436|600437|602750|604251|608363:Chromosome 22q11.2 microduplication syndrome, 608363 (4), Autosomal dominant, Isolated cases|609029:Emanuel syndrome, 609029 (4), Inherited chromosomal imbalance|611867:Chromosome 22q11.2 deletion syndrome, distal, 611867 (4)|613700:Supernumerary der(22)t(8-22) syndrome, 613700 (4)
chr3	162758476	163053464	.	See cases:RCV000139360	.
chr4	9156793	9499108	Ngap,segmental_duplication,tandem_repeat		607011
chr5	587712	1424106	alt_REGION135,alt_SLC12A7,alt_SLC6A3,segmental_duplication,subtelomeric,tandem_repeat	Dyskeratosis congenita, autosomal dominant, 2;Idiopathic fibrosing alveolitis, chronic form:RCV000469465|Idiopathic fibrosing alveolitis, chronic form;Pulmonary fibrosis and/or bone marrow failure, telomere-related, 1:RCV000032381,RCV000013574|Idiopathic fibrosing alveolitis, chronic form:RCV000032396,RCV000032364|See cases:RCV000053421,RCV000053420,RCV000053423,RCV000142697,RCV000053400,RCV00014…	126455:{Nicotine dependence, protection against}, 188890 (3); Parkinsonism-dystonia, infantile, 613135 (3), Autosomal recessive|187270:{Dyskeratosis congenita, autosomal dominant 2}, 613989 (3), Autosomal recessive, Autosomal dominant; {Dyskeratosis congenita, autosomal recessive 4}, 613989 (3), Autosomal recessive, Autosomal dominant; {Leukemia, acute myeloid}, 601626 (3), Autosomal dominant; {M…
chr5	69559219	71390832	alt_SMA,segmental_duplication,tandem_repeat	.	176794|600354:Spinal muscular atrophy-1, 253300 (3), Autosomal recessive; Spinal muscular atrophy-2, 253550 (3), Autosomal recessive; Spinal muscular atrophy-3, 253400 (3), Autosomal recessive; Spinal muscular atrophy-4, 271150 (3), Autosomal recessive|600355|601627:{Spinal muscular atrophy, type III, modifier of}, 253400 (3), Autosomal recessive|601748|603011
chr6	73446	416075	segmental_duplication,subtelomeric,tandem_repeat	See cases: RCV000142304,RCV000137496,RCV000138717,RCV000050603,RCV000051870,RCV000142916,RCV000138184,RCV000148109,RCV000140309,RCV000052164,RCV000142299,RCV000136567,RCV000052163,RCV000052162,RCV000050686,RCV000052160,RCV000052161,RCV000052165,RCV000052159	601900:[Skin/hair/eye pigmentation, variation in, 8], 611724 (3)|608545:Larsen-like syndrome, 608545 (2), Isolated cases|612558:{Leukemia, chronic lymphocytic susceptibility to, 4}, 612558 (2)|616778
chr6	31970725	32745715	alt_MHC,segmental_duplication,tandem_repeat	Ehlers-Danlos-like syndrome due to tenascin-X deficiency:RCV000009080,RCV000009082|21-hydroxylase deficiency;21-hydroxylase deficiency:RCV000055821,RCV000417198|21-hydroxylase deficiency:RCV000169566,RCV000012946,RCV000012941	107320:?Antiphospholipid syndrome, familial, 107320 (2), Autosomal dominant|120810:[Blood group, Rodgers], 614374 (3); C4a deficiency, 614380 (3), Autosomal recessive|120820:C4B deficiency, 614379 (3)|137100:Immunoglobulin A deficiency, 137100 (2), Autosomal recessive, Autosomal dominant, Isolated cases|142857:{Multiple sclerosis, susceptibility to, 1}, 126200 (3), Multifactorial; {Pemphigoid, su…
chr7	56568761	57827560	pericentromeric,segmental_duplication,tandem_repeat	.	180860:Silver-Russell syndrome, 180860 (4), Isolated cases|608345:Nystagmus 3, congenital, autosomal dominant, 608345 (2), Autosomal dominant|617444
chr7	63434069	63854176	pericentromeric,segmental_duplication,tandem_repeat	See cases:RCV000050687	.
chr7	65165237	65817028	pericentromeric,segmental_duplication,tandem_repeat	See cases:RCV000050606,RCV000050687	603974
chr7	73015836	73773263	segmental_duplication	See cases: RCV000138356,RCV000142690,RCV000142230,RCV000143390,RCV000050382,RCV000053133,RCV000054116,RCV000054117,RCV000053151,RCV000054111,RCV000138355,RCV000053152,RCV000148080,RCV000050379,RCV000139121,RCV000134329,RCV000142891,RCV000136391,RCV000136046,RCV000053150,RCV000051991,RCV000051990,RCV000143632,RCV000142414,RCV000142417,RCV000136042,RCV000141703,RCV000142341,RCV000148142,RCV00005196…	186590|194050:Williams-Beuren syndrome, 194050 (4), Autosomal dominant|601766|602910|604839|605678|605681|605842|605846|609757:Chromosome 7q11.23 duplication syndrome, 609757 (4), Autosomal dominant|610039|612545|612548|613729:Chromosome 7q11.23 deletion syndrome, distal, 1.2Mb, 613729 (4)|615732|615733
chr7	74669635	75466481	segmental_duplication	not provided:RCV000366139|Chronic granulomatous disease, autosomal recessive cytochrome b-positive, type 1:RCV000002337|See cases: RCV000138356,RCV000142690,RCV000142230,RCV000142381,RCV000143390,RCV000050382,RCV000053133,RCV000136042,RCV000053151,RCV000054111,RCV000138355,RCV000053152,RCV000148080,RCV000050379,RCV000139121,RCV000134329,RCV000136944,RCV000136391,RCV000136046,RCV000053150,RCV00005…	194050:Williams-Beuren syndrome, 194050 (4), Autosomal dominant|601679|608512:Chronic granulomatous disease due to deficiency of NCF-1, 233700 (3), Autosomal recessive|609757:Chromosome 7q11.23 duplication syndrome, 609757 (4), Autosomal dominant|612549|613729:Chromosome 7q11.23 deletion syndrome, distal, 1.2Mb, 613729 (4)|615754|617033
chr7	143609684	144363259	Ngap,segmental_duplication	See cases: RCV000050639,RCV000054173,RCV000050750,RCV000133645	600888|608497|616251|616252
chr8	6957522	8594247	Ngap,alt_DEFENSIN_REGION_1,segmental_duplication,subtelomeric	See cases: RCV000140443,RCV000141976,RCV000143507,RCV000134923,RCV000054206,RCV000148128,RCV000054225,RCV000053601,RCV000053154,RCV000148253,RCV000143280,RCV000053605,RCV000138529,RCV000050427,RCV000053483,RCV000053482,RCV000050620,RCV000053486,RCV000053485,RCV000053484,RCV000053489,RCV000135775,RCV000138559,RCV000141377,RCV000142515,RCV000135293,RCV000138943,RCV000134879,RCV000139342,RCV00013652…	125220|222400:Hernia, congenital diaphragmatic 2, 222400 (2), Autosomal recessive|600472|602215|606560|606611|612254:{Systemic lupus erythematosus, susceptibility to, 12}, 612254 (2)|613042|613043|613044|613045|613046|613047|613048|613049|613050|613051|613052|613053|613054|617344
chr8	12119740	12668134	Ngap,alt_DEFENSIN_REGION_1,segmental_duplication,tandem_repeat	See cases: RCV000053483,RCV000053165,RCV000053166,RCV000051192,RCV000142710,RCV000053482,RCV000136522,RCV000136523,RCV000135775,RCV000053168,RCV000134923,RCV000050658,RCV000148286,RCV000053154,RCV000138529	222400:Hernia, congenital diaphragmatic 2, 222400 (2), Autosomal recessive|610186|612254:{Systemic lupus erythematosus, susceptibility to, 12}, 612254 (2)|616122|616123
chr9	39403454	42659652	Ngap,centromere,pericentromeric,segmental_duplication,tandem_repeat	.	155900:?Melkersson-Rosenthal syndrome, 155900 (2), Autosomal dominant
chr9	65384049	68584795	Ngap,segmental_duplication,tandem_repeat	See cases:RCV000052904,RCV000133632	600981|611080|611085|611086|613558:Deafness, autosomal dominant 51, 613558 (4), Autosomal dominant|616290
chrX	103895998	104091597	segmental_duplication	See cases: RCV000051715,RCV000051717,RCV000051716,RCV000133951,RCV000138964,RCV000139979,RCV000052441,RCV000139706	300507
chrX	135151716	135884924	segmental_duplication,tandem_repeat	See cases:RCV000050881	300372:Mental retardation, X-linked 42, 300372 (2)|300627|300648|300793|300794|300795|300796|300797|300833:46XX sex reversal 3, 300833 (4), X-linked dominant|300942:Chromosome Xq26.3 duplication syndrome, 300942 (4), X-linked dominant|302802:Charcot-Marie-Tooth neuropathy, X-linked recessive, 3, 302802 (2), X-linked recessive|309555:Gustavson syndrome, 309555 (2), X-linked|313350:Split hand/foot …
chrX	140995989	141594743	segmental_duplication	See cases:RCV000051744,RCV000051745	300085:Cone dystrophy, progressive X-linked, 2, 300085 (2), X-linked|300228:Testicular germ cell tumor, 300228 (2)|300305|300330|300402|300493|300536:[Bone mineral density QTL 4], 300536 (2)|300669|300898|307150:Hypertrichosis, congenital generalized, 307150 (4), X-linked dominant
chrY	6224711	6727439	pericentromeric,segmental_duplication,subtelomeric,tandem_repeat	See cases:RCV000054343,RCV000051006	.
chrY	9301984	9965321	Ngap,pericentromeric,segmental_duplication,tandem_repeat	.	480100
chrY	21514283	24911356	Ngap,segmental_duplication,tandem_repeat	See cases: RCV000138341,RCV000136525,RCV000135298,RCV000135767,RCV000135315	400003:?Sertoli-cell-only syndrome (1)|400006|400013|400019|400026|400027|400035|400037|400038|400039|400040|400041
chrY	25932748	26296294	segmental_duplication	See cases:RCV000135298,RCV000135767	.
