# Supplementary material for: Genome maps across 26 human populations reveal population-specific patterns of structural variation
Source: Nat Commun. 2019 Mar 4;10:1025. doi: 10.1038/s41467-019-08992-7 (PMC6399254; doi:10.1038/s41467-019-08992-7)
Supplement: Supplementary file 10 — Supplementary Data 7 [file 41467_2019_8992_MOESM10_ESM.xlsx]

## Sheet: Translocation Breakends
Supplementary Data 7. The list of translocation breakends.
Chr A	Break point A	Chr B	Break point B	Type	AFR-ACB-02095	AFR-ACB-02107	AFR-ACB-02108	AFR-ACB-02283	AFR-ACB-02309	AFR-ACB-02332	AFR-ASW-19914	AFR-ASW-19920	AFR-ASW-19921	AFR-ASW-19982	AFR-ASW-19984	AFR-ASW-19985	SAS-BEB-03006	SAS-BEB-03007	SAS-BEB-03615	SAS-BEB-03616	SAS-BEB-03796	SAS-BEB-03797	EAS-CDX-00844	EAS-CDX-00851	EAS-CDX-00867	EAS-CDX-01809	EAS-CDX-01816	EAS-CDX-02250	EUR-CEU-11832	EUR-CEU-11994	EUR-CEU-12342	EUR-CEU-06986	EUR-CEU-12891	EUR-CEU-12892	EAS-CHB-18552	EAS-CHB-18553	EAS-CHB-18555	EAS-CHB-18557	EAS-CHB-18622	EAS-CHB-18623	EAS-CHS-00428	EAS-CHS-00512	EAS-CHS-00513	EAS-CHS-00622	EAS-CHS-00623	EAS-CHS-00472	AMR-CLM-01133	AMR-CLM-01134	AMR-CLM-01139
1	120197798	1	146281540	Intra-Translocation Breakends	0	0	0	0	0	0	0	0	0	0	1	0	0	0	0	0	0	0	0	0	0	0	0	0	0	0	0	0	0	0	0	0	0	0	0	0	0	0	0	0	0	0	0	0	0
1	121151786	1	149824971	Intra-Translocation Breakends	0	0	0	0	0	0	0	0	0	0	0	0	0	0	0	0	0	0	0	0	0	0	0	0	0	0	0	0	0	0	0	0	0	0	0	0	0	0	0	0	0	0	0	0	0
1	121376774	1	206415604	Intra-Translocation Breakends	0	0	0	0	0	0	0	0	0	0	1	0	0	0	0	0	0	0	0	0	0	0	0	0	0	0	0	0	0	0	0	0	0	0	0	0	0	0	0	0	0	0	0	0	0
1	121403752	1	144886854	Intra-Translocation Breakends	0	0	0	0	0	0	0	0	0	0	0	0	0	0	0	0	0	0	0	0	0	0	0	0	0	0	0	0	0	0	0	0	0	0	0	0	0	0	0	0	0	0	0	0	0
1	144008448	1	206280786	Intra-Translocation Breakends	0	0	0	0	0	0	0	0	0	0	0	0	0	0	0	0	0	0	0	0	0	0	0	1	0	0	0	0	0	0	0	0	0	0	0	0	0	0	0	0	0	0	0	0	0
1	144898888	1	206415604	Intra-Translocation Breakends	0	0	0	0	0	0	0	0	0	0	0	0	0	0	0	0	0	0	0	0	0	0	0	0	0	0	0	0	0	0	0	0	0	0	0	0	0	0	0	0	0	0	0	0	0
1	178811	3	198155013	Inter-Translocation Breakends	0	0	0	0	0	0	0	0	0	0	0	0	0	0	0	0	0	0	0	0	0	0	0	0	0	0	0	0	0	0	0	0	0	0	1	0	0	0	0	0	0	0	0	1	0
1	243238494	4	118600645	Inter-Translocation Breakends	0	0	0	0	0	0	1	0	0	0	0	0	0	0	0	0	0	0	0	0	0	0	0	0	0	0	0	0	0	0	0	0	0	0	0	0	0	0	0	0	0	0	0	0	0
1	724217	5	181472147	Inter-Translocation Breakends	0	0	0	0	0	0	0	0	0	0	0	0	0	0	0	0	0	0	0	0	0	0	0	0	0	0	0	0	0	0	0	0	1	0	0	0	0	0	0	0	0	0	0	0	0
1	865008	5	181440729	Inter-Translocation Breakends	0	0	0	0	0	0	0	0	0	0	0	0	0	0	0	0	0	0	0	0	0	0	0	0	0	0	0	0	0	0	0	0	1	0	0	0	0	0	0	0	0	0	0	0	0
1	83303175	7	76601926	Inter-Translocation Breakends	0	0	0	0	0	0	0	0	0	0	0	0	0	0	0	0	0	0	0	0	0	0	0	0	0	0	0	0	0	0	0	0	0	0	0	0	0	0	0	0	0	0	0	0	0
1	151191	16	60848	Inter-Translocation Breakends	0	0	0	0	0	0	0	0	0	0	0	0	0	0	0	0	0	0	0	0	0	0	0	0	0	0	0	0	0	0	0	0	0	0	0	0	0	0	0	0	0	0	0	0	0
1	146685701	16	71174787	Inter-Translocation Breakends	0	0	0	0	0	0	0	0	0	0	0	0	1	0	0	0	0	0	0	0	0	0	0	0	0	0	0	0	0	0	0	0	0	0	0	0	0	0	0	0	0	0	0	0	0
1	148179993	16	70830479	Inter-Translocation Breakends	0	0	0	0	0	0	0	0	0	0	0	0	0	0	0	0	0	0	0	0	0	0	0	0	0	0	0	0	0	0	0	0	0	0	0	0	0	0	0	0	0	0	0	0	0
2	132130048	13	18443548	Inter-Translocation Breakends	0	0	0	0	0	0	0	0	0	0	0	0	0	0	0	0	0	0	0	0	0	0	0	0	0	0	0	0	0	0	0	0	0	0	0	0	0	0	0	0	0	0	0	0	0
3	1062270	5	171728251	Inter-Translocation Breakends	0	0	0	0	0	0	0	0	0	0	0	0	0	0	0	0	0	0	0	0	0	0	0	0	0	0	0	0	0	0	0	0	0	0	0	0	0	0	0	0	0	0	0	0	0
3	135307046	12	125372923	Inter-Translocation Breakends	0	0	0	0	0	0	0	0	0	0	0	0	0	0	0	0	0	0	0	0	0	1	0	0	0	0	0	0	0	0	0	0	0	0	0	0	0	0	0	0	0	0	0	0	0
5	21496651	5	34193974	Intra-Translocation Breakends	0	0	0	0	0	0	0	0	1	0	0	0	0	0	0	0	0	0	0	0	0	0	0	0	0	0	0	0	0	0	0	0	0	0	0	0	0	0	0	0	0	0	0	0	0
5	181472147	6	288423	Inter-Translocation Breakends	0	0	0	0	0	0	0	0	0	0	0	0	0	0	0	0	0	0	0	0	0	0	0	0	0	0	0	0	1	0	0	0	0	0	0	0	0	0	0	0	0	0	0	0	0
5	181468535	8	203970	Inter-Translocation Breakends	0	0	0	0	0	0	0	0	0	0	0	0	0	0	0	0	0	0	0	0	0	0	0	0	0	0	0	0	0	0	0	0	0	0	0	0	0	0	0	1	0	0	0	0	0
5	133584802	9	85362767	Inter-Translocation Breakends	0	0	0	0	0	0	0	0	0	0	0	0	0	0	0	0	0	0	0	0	0	0	0	0	0	0	0	0	0	0	0	0	0	0	0	0	0	0	0	0	0	0	0	0	0
5	181409491	15	101883941	Inter-Translocation Breakends	0	0	0	0	0	0	0	0	0	0	0	0	0	0	0	0	0	0	0	0	0	0	0	0	0	0	0	0	0	0	0	0	0	0	0	0	0	0	0	0	0	0	0	0	0
6	170690042	15	101877691	Inter-Translocation Breakends	0	0	0	0	0	0	0	0	0	0	0	0	0	0	0	0	0	0	0	0	0	0	0	0	0	0	0	0	0	0	0	0	0	0	0	0	0	0	0	0	0	0	0	0	0
7	12983	16	90138878	Inter-Translocation Breakends	0	0	1	1	0	0	0	0	0	0	1	0	0	0	0	0	0	0	0	0	0	0	0	0	0	0	0	0	0	0	0	0	0	0	0	0	0	0	0	0	0	0	0	0	0
9	41172434	9	64018990	Intra-Translocation Breakends	0	0	0	0	0	0	0	0	0	0	0	0	0	0	0	0	0	0	0	0	0	0	0	0	0	0	0	0	0	0	0	0	0	0	0	0	0	0	0	0	0	0	0	0	0
10	79869602	10	87398144	Intra-Translocation Breakends	0	0	0	1	0	0	0	0	0	0	0	0	0	0	0	0	0	0	0	0	0	0	0	0	0	0	0	0	0	0	0	0	0	0	0	0	0	0	0	0	0	0	0	0	0
10	127091700	15	47100619	Inter-Translocation Breakends	0	0	0	0	0	0	0	0	0	0	0	0	0	0	0	0	0	0	0	0	0	0	0	0	0	0	0	0	0	0	0	0	0	0	0	0	0	0	0	0	0	0	0	0	0
11	45600544	17	219062	Inter-Translocation Breakends	0	0	0	0	0	0	0	0	0	0	0	0	0	0	0	0	0	0	0	0	0	0	0	0	0	0	0	0	0	0	0	0	0	0	0	0	0	0	0	0	0	0	0	0	0
15	20582646	15	28522118	Intra-Translocation Breakends	0	0	0	0	0	0	0	0	0	0	0	1	0	0	0	0	0	0	0	0	0	0	0	0	0	0	0	0	0	0	0	0	0	0	0	0	0	0	0	0	0	0	0	0	0
15	33788992	16	57762220	Inter-Translocation Breakends	0	0	0	0	0	0	0	0	0	0	0	0	0	0	0	0	0	0	0	0	0	0	0	0	0	0	0	0	0	0	0	0	0	0	0	0	0	0	0	0	0	0	0	0	0
16	47295	16	90088131	Intra-Translocation Breakends	0	0	0	0	0	0	0	0	0	0	0	0	0	1	0	0	0	0	0	0	0	0	0	0	0	0	0	0	0	0	0	0	0	0	0	0	0	0	0	0	0	0	0	0	0
17	43197183	21	9369855	Inter-Translocation Breakends	0	0	0	0	0	0	0	0	0	0	0	0	0	0	0	0	0	0	0	0	0	0	0	0	0	0	0	0	0	0	0	0	0	0	0	0	0	0	0	0	0	0	0	0	0
21	6536848	22	11883753	Inter-Translocation Breakends	0	0	0	0	0	0	0	0	0	0	0	0	0	0	0	0	0	0	0	0	0	0	0	0	0	0	0	0	0	0	0	0	0	0	0	0	0	0	0	0	0	0	0	0	0
21	8759253	22	11914506	Inter-Translocation Breakends	0	0	0	0	0	0	0	0	0	0	0	0	0	0	0	0	0	0	0	0	0	0	0	0	0	0	0	0	0	0	0	0	0	0	0	0	0	0	0	0	0	0	0	0	0
21	9318042	22	11957611	Inter-Translocation Breakends	0	0	0	0	0	0	0	0	0	0	0	0	0	0	0	0	0	0	0	0	0	0	0	0	0	0	0	0	0	0	0	0	0	0	0	0	0	0	0	0	0	0	0	1	0
X	89231749	Y	6579406	Inter-Translocation Breakends	0	0	0	0	0	0	0	0	0	0	1	0	0	0	0	0	0	0	0	0	0	0	0	0	0	0	0	0	0	0	0	0	0	0	0	0	0	0	0	0	0	0	0	0	0
[truncated: 111 more columns]
