# Supplementary material for: Genome maps across 26 human populations reveal population-specific patterns of structural variation
Source: Nat Commun. 2019 Mar 4;10:1025. doi: 10.1038/s41467-019-08992-7 (PMC6399254; doi:10.1038/s41467-019-08992-7)
Supplement: Supplementary file 12 — Supplementary Data 9 [file 41467_2019_8992_MOESM12_ESM.xlsx]

## Sheet: Filtered&De-duplicated
Supplementary Data 9. The list of indels with statistically significant size differences among super-populations.
Chr	Start	Stop	Marks	ID	P value (with Bonferroni corrected threshold 3.73E-06)	Occurrence	AFR occurrence	AMR occurrence	EAS occurrence	EUR occurrence	SAS occurrence	AFR SV size/bp	AMR SV size/bp	EAS SV size/bp	EUR SV size/bp	SAS SV size/bp
1	17302367	17333743		1	5.60294e-10	12	6	2	1	2	1	2200±40	2200±50	2200±0	2300±160	-2900±0
1	17335713	17381898		2	2.06161e-06	12	0	4	4	0	4	0±0	-2200±20	-2000±20	0±0	-2000±30
1	70781968	70812647		3	2.71141e-13	15	1	1	11	1	1	-2200±0	6100±0	5800±110	6000±0	5900±0
1	116410366	116451832		4	2.15695e-10	144	38	23	29	26	28	2500±2500	2300±170	2400±90	2200±120	2300±120
1	146745050	146775903		5	2.09433e-10	11	8	1	1	0	1	2100±50	2100±0	-2100±0	0±0	2000±0
1	152293657	152332723		6	9.68189e-07	18	1	1	9	0	7	2800±0	2100±0	2100±80	0±0	2100±50
2	41758757	41824967		7	9.74294e-08	34	7	9	2	8	8	-2800±3920	6000±2940	-2600±80	6100±260	6100±60
2	159230417	159320949		8	4.99917e-09	148	40	23	29	28	28	-2700±150	-2600±260	-2700±140	-2400±240	-2600±150
2	241542527	241608899		9	1.51056e-06	136	40	17	27	26	26	3600±1170	3600±1340	4700±1590	3600±1310	6000±1310
3	6588434	6619431		10	2.19982e-07	10	3	1	0	4	2	2200±50	-4900±0	0±0	-5000±360	-4500±300
3	30370585	30384159		11	5.33927e-10	16	10	1	1	3	1	6000±440	5900±0	6000±0	6000±110	-5500±0
3	46705888	46831464		12	5.44359e-30	22	20	1	0	1	0	-56200±380	-56000±0	0±0	3300±0	0±0
3	65177306	65288688		13	1.00983e-10	14	2	2	3	6	1	-3400±1760	-26400±70	-26300±510	-26500±160	-26400±0
3	99121323	99255156		14	5.22934e-07	113	31	17	25	20	20	-3400±890	-3400±1500	-3400±530	-4600±3080	-3400±1360
3	162807722	162871764		15	3.45239e-54	31	3	7	1	12	8	-19900±50	-19800±80	15200±0	-19900±40	-19900±50
4	1601346	1624126		16	3.35588e-14	13	2	2	3	5	1	-2300±230	-2100±60	-2100±70	-2200±30	-18700±0
4	9653236	9710737		17	5.35029e-09	94	15	18	20	22	19	-7500±5260	3100±2690	3100±2510	3200±140	3200±3530
4	21328384	21377228		18	5.60267e-28	28	18	0	5	1	4	-8000±270	0±0	-8000±40	-24400±0	-8000±60
4	52186365	52248586		19	6.70539e-08	14	13	1	0	0	0	-5200±600	2100±0	0±0	0±0	0±0
4	75402730	75474025		20	1.11765e-13	12	9	1	1	0	1	-2600±80	-2100±0	-2200±0	0±0	-14100±0
4	89179268	89214820		21	2.96167e-10	15	1	2	2	2	8	-2100±0	5400±60	5500±80	5400±20	5300±250
5	82732604	82810604		22	8.02623e-18	35	13	9	1	7	5	-2800±90	-2800±180	-5300±0	-2800±100	-2900±40
5	112923020	112960458		23	3.06146e-13	11	5	0	3	1	2	2600±100	0±0	2500±130	-16600±0	2600±10
5	114886034	115029147		24	3.29345e-08	71	24	8	18	13	8	-6900±1560	-8600±2020	-10400±480	-10100±1550	-10400±540
5	156008412	156100525	Supplementary Figure S11(B)	25	7.87943e-07	50	22	7	1	10	10	-6200±3500	-14300±3100	-14200±0	-14300±70	-14300±2500
5	181232725	181456273		26	1.12858e-08	143	39	23	29	27	25	-9600±5510	6500±8310	6500±6130	6400±4510	-2300±11440
5	181296235	181355735		27	3.18126e-06	138	38	22	29	25	24	-9800±7070	6500±6880	6400±9320	6400±5550	6400±8530
6	25040330	25089935	Supplementary Figure S11(A)	28	2.13644e-06	93	32	14	17	18	12	7600±2850	3400±2320	2900±1270	3300±2250	3300±2040
6	26669941	26821303		29	1.76626e-08	57	13	6	16	10	12	-9100±12660	-22500±470	-22500±930	-22300±290	-22500±560
6	26723295	26778386		30	1.98483e-08	53	9	6	16	10	12	11500±17210	-22400±500	-22500±180	-22400±270	-22500±550
6	37500875	37532383		31	1.60962e-09	19	6	1	7	1	4	2100±90	-12300±0	2000±1220	2200±0	2100±20
6	58238958	58301492		32	2.707e-19	11	8	0	1	2	0	-5900±260	0±0	146800±0	-6100±110	0±0
6	127951695	127978619		33	1.61826e-08	12	4	1	3	1	3	3600±150	-2000±0	3600±50	3500±0	3600±140
7	150033155	150224061		34	4.00961e-17	41	21	1	3	10	6	-14300±11000	-150300±0	-2300±100	-2800±590	-2400±530
7	157617815	157661346		35	1.92398e-09	13	2	3	4	2	2	2000±10	-2200±180	-2200±140	-2100±10	-2000±40
7	157631996	157637347		36	1.13374e-06	10	2	2	4	1	1	2000±10	-2300±110	-2200±140	-2100±0	-2000±0
8	5730116	5741205		37	1.0529e-18	13	0	0	1	7	5	0±0	0±0	11000±0	-10400±100	-10400±110
8	16300874	16467504		38	6.31044e-13	30	17	1	3	2	7	-6500±1730	-20300±0	-6700±420	-20500±260	-6400±90
8	62292723	62320819		39	8.65133e-17	10	9	0	0	1	0	-10100±150	0±0	0±0	27400±0	0±0
8	134034947	134108843		40	8.39743e-13	97	41	13	8	21	14	-6300±1450	-6300±210	-14700±4560	-6300±70	-6300±170
8	136666114	136875119		41	1.84171e-10	11	6	0	1	1	3	-11600±4540	0±0	-2200±0	-185100±0	-184700±430
8	143664162	143670279		42	5.58774e-07	145	39	23	30	27	26	5900±5400	3500±5570	-2600±7970	6100±4100	3300±6600
9	76962982	77008343		43	1.48193e-09	17	14	0	2	1	0	2600±320	0±0	2900±530	-2900±0	0±0
9	104824499	104859408		44	3.13237e-08	18	1	1	10	0	6	-2200±0	3500±0	3200±370	0±0	3200±410
9	134075787	134127803		45	3.73149e-07	138	40	21	29	29	19	-2400±280	-2200±110	-2200±80	-2300±100	-2200±120
9	135299223	135389793		46	1.73091e-06	78	20	13	16	13	16	-2800±3050	3200±170	3100±2720	3200±100	3200±1710
10	435650	506297		47	4.92976e-09	127	34	21	24	24	24	3600±880	2200±840	2100±740	2200±170	2200±490
10	474817	488341		48	7.38113e-10	126	33	21	24	24	24	3600±900	2200±790	2100±730	2200±170	2200±490
10	17245157	17290098		49	8.32132e-20	19	1	5	9	2	2	6500±0	-5100±70	-5000±130	-5100±50	-5000±140
10	35094218	35220605		50	4.00254e-09	14	1	2	6	2	3	-89200±0	-2100±50	-2200±3610	-2200±130	-2200±40
10	123252517	123263144		51	4.05157e-07	149	41	23	29	29	27	4200±990	2700±990	2300±820	2800±1040	2900±900
11	7109100	7150993		52	1.76981e-12	13	7	3	1	1	1	2100±40	2100±30	2200±0	-2200±0	2100±0
11	25602734	25723227		53	5.50089e-09	10	7	1	1	0	1	-18900±570	-22300±0	8800±0	0±0	11900±0
11	35217898	35292615		54	2.09896e-12	19	10	2	1	4	2	2100±540	2300±340	15700±0	2000±40	2000±60
11	61210291	61237910		55	9.49234e-07	123	34	17	26	20	26	18300±20590	18300±22810	18600±7280	-19100±16690	18000±22870
11	90201419	90269239		56	6.22034e-15	17	1	4	7	3	2	-36400±0	29800±2050	30600±220	30500±260	30600±70
11	119445522	119479020		57	2.85073e-09	16	12	1	1	1	1	5700±330	5700±0	5700±0	-2100±0	6400±0
11	120062883	120137327		58	1.78363e-07	43	8	7	6	13	9	-2100±160	-2100±510	-2100±100	-3000±330	-3000±140
11	130278706	130371433		59	1.59928e-07	10	9	0	1	0	0	-5400±440	0±0	2500±0	0±0	0±0
11	134736532	134761499		60	9.08014e-14	11	0	2	1	6	2	0±0	-5700±40	13900±0	-5800±90	-5800±120
12	45476162	45543949		61	8.56821e-16	59	19	13	2	17	8	-6900±280	-6900±570	13000±14030	-7100±1850	-6900±420
13	57998385	58053999		62	9.70749e-14	12	5	1	2	4	0	2400±200	-10800±0	-10800±80	-10800±140	0±0
13	93472925	93535791		63	4.69736e-18	17	1	0	15	0	1	18200±0	0±0	-2800±320	0±0	-2600±0
14	20867177	20983914		64	4.58826e-16	11	6	0	3	1	1	-64500±350	0±0	-2800±90	63800±0	-2800±0
14	20898919	20910014		65	2.1485e-15	10	6	0	3	0	1	-64500±350	0±0	-2800±90	0±0	2400±0
14	56370573	56456872		66	1.11707e-40	31	1	7	11	6	6	-30200±0	-3100±80	-3100±180	-3100±80	-3100±130
15	94049087	94079659		67	3.20913e-24	17	2	6	4	1	4	2100±20	2100±90	2100±70	-28600±0	2200±90
16	8555005	8622407		68	4.73805e-12	16	9	2	2	2	1	-2400±230	2000±0	2000±0	-2300±20	2100±0
17	16319813	16386888		69	1.40267e-08	18	11	1	3	0	3	2500±150	4800±0	2800±130	0±0	2600±200
17	18324208	18537067		70	1.23151e-07	110	34	20	15	24	17	8100±25960	-43500±16330	9700±21800	-43500±15580	-43300±23000
17	67993259	68076570		71	4.84013e-10	13	9	0	0	1	3	2300±250	0±0	0±0	-4400±0	2200±190
17	80692867	80729814		72	1.29817e-06	13	5	2	3	1	2	-3700±170	3100±1440	2300±180	2500±0	2600±750
18	69039683	69077279		73	1.2235e-11	14	0	1	10	2	1	0±0	9900±0	-11900±510	-11500±40	-11000±0
19	15864276	15951124		74	8.40502e-08	58	15	6	8	12	17	-2000±2730	3200±350	3200±1280	3200±150	3200±530
20	3822901	3857464		75	1.19842e-07	12	4	0	1	2	5	-4100±260	0±0	4800±0	-3600±510	-3900±390
20	9457670	9508336		76	2.0524e-26	21	12	1	6	1	1	5700±270	5500±0	5800±320	60000±0	6200±0
20	10286585	10387127		77	1.06013e-15	10	7	2	0	1	0	2800±410	-91200±80	0±0	-98400±0	0±0
20	38353564	38402682		78	1.29022e-08	14	4	1	4	2	3	2100±670	-6800±0	-6700±290	-6400±350	-7100±810
20	55857199	55917947		79	3.03263e-07	106	26	20	20	24	16	-6000±5170	-6100±2490	-6100±730	-6100±650	-6100±560
21	22243007	22351363		80	2.08391e-08	49	16	7	13	5	8	6500±3110	6500±500	-5300±4330	7300±4220	6100±9450
21	42582649	42592213		81	2.77445e-07	74	16	17	7	15	19	-2200±140	-2100±70	-2000±2540	-2100±90	-2100±50
22	38843492	39003262		82	1.6011e-06	81	7	19	20	17	18	-30100±9580	-4800±9800	-30000±11180	-4800±8420	-4800±11750
X	69430717	69495866		83	1.22521e-07	10	1	0	8	0	1	-2400±0	0±0	5700±300	0±0	5700±0
X	73887572	73973956		84	1.29268e-11	13	11	1	1	0	0	-4000±270	-4300±0	6900±0	0±0	0±0
X	155544015	155585219		85	9.89386e-08	56	10	6	15	13	12	-8400±4240	-13300±200	-13500±170	-13400±220	-13500±100
