# Supplementary material for: Genome maps across 26 human populations reveal population-specific patterns of structural variation
Source: Nat Commun. 2019 Mar 4;10:1025. doi: 10.1038/s41467-019-08992-7 (PMC6399254; doi:10.1038/s41467-019-08992-7)
Supplement: Supplementary file 13 — Supplementary Data 10 [file 41467_2019_8992_MOESM13_ESM.xlsx]

## Sheet: Main Table
Supplementary Data 10. List of copy number variations analyzed by the multiple alignment approach.
CNV loci	CNV region coordinates in hg38	CNV region length in hg38	Repeat unit size (bp)	Repeat unit signals	No. of copies in population	Copy number range per superpopulation					Mean Copy number per superpopulation					Known RefSeq genes in region	Notable gene families in region	No. of ClinGen CNV entries in region				No. of segdup entries in region	% of region covered by segdup	Remarks
						AFR	AMR	EAS	EUR	SAS	AFR	AMR	EAS	EUR	SAS			Benign Gain	Benign Loss	Path Gain	Path Loss
1q23.1	1:161446424-161471521	25097	7400	2	6-25	8-22	8-25	6-24	8-24	8-24	15	16	16	17	16			0	0	5	2	4	1
1q23.1	1:161545097-161626543	81446	81700	10	1-3	1-2	1-3	1-3	1-2	1-2	2	2	2	2	2	FCGR2C, FCGR3A, FCGR3B, HSPA7	FCGR (Fc fragment of IgG receptor)	1	0	5	2	3	0.999988
2p13.1	2:73779132-73807861	28729	4300	1	2-14	2-14	4-10	3-14	4-10	4-9	5	6	6	6	6	C2orf78, DUSP11		1	0	5	1	5	0.851022
4p16.1	4:9156793-9365242	208449	5500	1	0-22	0-22	1-8	1-8	1-13	1-8	4	3	3	5	2	FAM86KP, USP17L10, USP17L11, USP17L12, USP17L13, USP17L15, USP17L17, USP17L18, USP17L19, USP17L20, USP17L21, USP17L22, USP17L24, USP17L25, USP17L26, USP17L27, USP17L28, USP17L29, USP17L30, USP17L5, USP17L9P	USP17L (Ubiquitin Specific Peptidase 17-Like)	0	0	16	22	31	0.760133
4p11	4:49281627-49328630	47003	6200	1	3-25	1-13	4-17	3-25	3-20	3-16	7	11	11	12	9			14	1	6	0	35	1
5p15.31	5:678663-846090	167427	80000	12	1-5	2-4	2-4	1-4	2-5	2-4	3	3	2	3	3	LOC101928768, LOC101929898, TPPP, ZDHHC11, ZDHHC11B	ZDHHC11 (zinc finger DHHC-type containing 11)	0	2	19	77	11	0.967938
5p14.3	5:21480997-21509547	28550	20200	2	0-9	0-9	1-9	1-7	0-9	1-8	3	4	3	4	3	GUSBP1, LOC107986344		0	2	12	34	37	1
5p13.2	5:34171010-34221069	50059	20500	2	0-19	0-10	0-11	0-8	2-19	0-9	5	6	4	7	5	LOC646652		0	0	7	4	48	1
5q31.1	5:141174926-141184656	9730	5000	1	2-9	2-4	2-5	2-5	2-9	2-5	2	3	2	3	3	PCDHB16, PCDHB7, PCDHB8	PCDHB (Protocadherin beta)	0	0	7	3	30	0.661665
7q22.1	7:100949356-101020398	71042	3300	1	2-14	2-14	5-12	5-8	6-14	6-12	9	8	7	8	9	LOC102724094, LOC105375431, MUC12, MUC17, MUC3A	MUC (Mucin)	0	0	5	5	4	0.183033
8q13.2-3	8:6978148-7010236	32088	7700	1	2-20	8-16	5-20	2-20	5-19	6-6	11	12	9	11	6	DEFA1, DEFA1B, DEFT1P, DEFT1P2	DEFA (Defensin alpha) DEFT1P (Defensin, theta 1 pseudogene)	3	0	36	50	2	1
8q21	8:7100000-8200000	1100000	7700	3	3-18	2-10	5-18	3-10	3-16	5-14	6	8	6	8	9	DEFB103A, DEFB103B, DEFB104A, DEFB104B, DEFB105A, DEFB105B, DEFB106A, DEFB106B, DEFB107A, DEFB107B, DEFB109P1B, DEFB4A, DEFB4B, FAM66B, FAM66E, FAM90A10P, FAM90A7P, LINC00965, LOC101928095, LOC101929400, LOC105369288, LOC105377800, LOC105377801, LOC105377803, LOC105379215, LOC105379216, LOC105379219, LOC107986910, LOC107986911, LOC107986912, MIR548I3, PRR23D1, PRR23D2, SPAG11A, SPAG11B, USP17L1, …	SPAG11 (sperm-associated antigen 11) DEFB10 (Defensin beta 10) FAM66 (family with sequence similarity 66, antisense RNA) USP17L (Ubiquitin Specific Peptidase 17-Like)	400	289	37	15	243	0.953612
9q32	9:113046716-113085632	38916	5500	1	1-29	1-29	4-20	2-28	6-18	2-23	12	10	9	10	10	ZFP37		0	0	28	8	4	0.692903	Segdup track suggest CNV region does not overlap with ZFP37
10p11.21	10:37161223-37186028	24805	11700	2	2-10	2-7	3-8	2-10	2-5	2-7	4	5	4	3	4	ANKRD30A		2	0	5	0	4	1	CNV contained within ANKRD30A Gene
10q26.12	10:122601344-122613521	12177	4000	1	1-5	1-4	2	1-5	1-5	1-5	2	2	2	2	2	DMBT1		0	0	19	9	0	0	CNV contained within DMBT1 Gene
11p15.1	11:18922775-18964613	41838	22300	5	1-4	1-4	1-3	2-4	1-3	2-4	2	2	2	2	2	MRGPRX1		2	0	6	1	0	0
11q12.2	11:61197721-61248725	51004	18800	4	0-7	0-4	0-4	2-7	0-4	0-5	2	2	3	2	2	PGA3, PGA4, PGA5	PGA (Pepsinogen A)	0	0	2	0	5	0.781194
11q12.3	11:63420375-63437600	17225	16500	3	1-7	1-3	1-3	1-7	1-2	1-2	1	1	2	1	1			0	0	2	0	0	0
11q21	11:94229468-94244039	14571	5600	1	0-20	0-20	0-14	0-18	0-18	0-18	6	7	5	8	8	LOC105369435		0	0	2	8	0	0
16q22.2	16:72054626-72076832	22206	16200	3	1-6	1-6	1-4	1	1	1	2	1	1	1	1	HP, HPR, TXNL4B		22	0	15	4	5	0.97217
17p11.2	17:18900000-19200000	300000	40000	6	3-9	3-9	3-9	3-9	3-6	3-8	6	5	5	5	5	FAM83G, GRAP, GRAPL, LOC102724624, LOC79999, PRPSAP2, SLC5A10, SNORD3A, SNORD3B-1, SNORD3B-2, SNORD3C, SNORD3D	SNORD3 (small nucleolar RNA, C/D box 3)	0	0	38	51	12	0.59726
17q21.31	17:43229876-43356253	126377	6300	1	12-39	12-27	39	19-35	14-27	13-34	18	39	27	27	23	LINC00854, RNU2-1	U2 (U2 spliceosomal RNA)	0	0	6	1	17	0.556517
18q21.1	18:47023618-47040449	16831	5400	1	1-36	3-33	5-23	1-28	5-36	6-23	14	13	11	12	12	KATNAL2, TCEB3B, TCEB3C, TCEB3CL	TCEB3 (Transcription elongation factor B polypeptide 3) TCEB3L (TCEB3-like)	2	0	69	2	3	0.475789
19p13.2	19:8746367-8780482	34115	7500	1	4-37	4-33	5-30	6-37	14-24	6-28	15	18	15	18	15			0	0	3	0	6	1
Xp22.33	X:3824330-3925527	101197	38700	4	0-3	0-2	0-3	0-3	0-3	0-3	0	1	1	1	1	LOC389906		0	0	111	155	2	0.69671
Xp11.21	X:56764920-56776327	11407	5600	1	0-14	1-13	2-11	1-14	0-10	0-9	5	5	6	4	4	LINC01420		0	0	112	109	0	0
Xq23	X:115726165-115887584	161419	3000	1	21-72	33-69	46-51	27-68	32-72	21-59	51	49	48	55	47	DANT2		0	0	117	118	50	0.374312
