# Supplementary material for: Genome maps across 26 human populations reveal population-specific patterns of structural variation
Source: Nat Commun. 2019 Mar 4;10:1025. doi: 10.1038/s41467-019-08992-7 (PMC6399254; doi:10.1038/s41467-019-08992-7)
Supplement: Supplementary file 14 — Supplementary Data 11 [file 41467_2019_8992_MOESM14_ESM.xlsx]

## Sheet: Sheet1
Supplementary Data 11. Reference gaps closed with 10X data.
Gap coordinates	Number of haplotypes closing gap	Mean closed gap length (bp)	Median closed gap length (bp)	Mean percentage Ns in closed gap sequence	Number of scaffolds masked with RepeatMasker	Masked content	Pseudohaplotypes covering gap with non-N content	Scaffold IDs and coordinates covering gap with non-N content
chr1:124977944-124978326	21	910	223	9.5	17	ALR/Alpha	HG00851_2,HG00851_1,HG03838_2,NA19789_2,NA19789_1,NA18552_1,NA18552_2,HG03115_1,HG03115_2,HG02623_1,HG02623_2,NA20587_1,NA20587_2,HG01971_1,HG01971_2,NA19068_1,NA19068_2,NA21125_1,NA21125_2	19855:30377-30599,19855:30379-30601,20058:32543-32765,20941:70945-71167,20941:70956-71178,21486:160036-160258,21486:160039-160261,22167:188030-188252,22167:188035-188257,24575:33136-33358,24575:33136-33358,249922:31717-31768,249922:31717-31768,251523:2860-3082,251523:2860-3082,268368:2603-2825,268368:2603-2825,285245:2860-3082,285245:2860-3082
chr1:125013060-125013223	13	386	386	0	13	L1PA3	HG03838_2,HG01971_1,HG01971_2,NA18552_1,NA18552_2,HG00353_1,HG00353_2,NA19068_1,NA19068_2,NA19440_2,NA19440_1,NA20587_1,NA20587_2	20058:66861-67246,21154:126362-126747,21154:126793-127178,21486:125085-125470,21486:125088-125473,21818:84410-84795,21818:84412-84797,22793:49112-49497,22793:49112-49497,23276:72194-72578,23276:72281-72665,249922:64584-64969,249922:64584-64969
chr1:125026048-125026071	26	-87	-262	0	10	ALR/Alpha	HG00250_2,HG00851_2,HG01971_2,NA21125_1,HG00353_1,HG03115_1,HG03115_2,NA19440_2,HG02623_1,HG02623_2	19612:5052-5243,19855:88582-88773,21154:5214-5405,21275:29115-29306,21818:97621-97812,22167:130629-130820,22167:130634-130825,23276:86564-86755,24073:98563-98754,24073:98565-98756
chr1:125029104-125029169	26	83	83	0	26	ALR/Alpha	HG03838_1,HG00250_1,HG00250_2,HG00851_1,HG00851_2,HG03838_2,NA19789_2,NA19789_1,NA21125_2,NA21125_1,NA18552_1,NA18552_2,HG00353_2,HG00353_1,HG03115_1,HG03115_2,NA19068_1,NA19068_2,HG02623_1,HG02623_2,NA20587_1,NA20587_2	18413:15296-15378,19612:7823-7905,19612:8277-8359,19855:91355-91437,19855:91807-91889,20058:82843-82925,20412:81253-81335,20412:81254-81336,21275:31887-31969,21275:32340-32422,21486:113469-113551,21486:113472-113554,21818:100393-100475,21818:100846-100928,22167:127512-127594,22167:127517-127599,22793:34813-34895,22793:34813-34895,24073:101788-101870,24073:101789-101871,249922:80565-80647,249922:8…
chr1:125103213-125103233	5	105	105	0	5	THE1B;MER54A	NA18552_1,NA18552_2,HG00353_1,HG03115_1,HG03115_2	21486:57403-57507,21486:57406-57510,21818:164027-164131,23128:6786-6890,23128:6786-6890
chr1:125130246-125131847	8	1865	1865	0	8	MSTB1;L1MEc	HG00851_1,HG00851_2,NA19789_2,NA19789_1,HG01971_1,HG01971_2,HG03115_1,HG03115_2	19855:147284-149147,19855:147714-149578,20941:6069-7932,20941:6070-7934,21154:100938-102801,21154:101391-103255,22167:27968-29834,22167:27972-29838
chr1:223558935-223608935	26	323	298	15.8	23	(CA)n;(TG)n;(GT)n	NA20587_1,NA20587_2,HG00851_1,HG00851_2,HG00250_2,HG00250_1,NA19068_2,NA19068_1,HG03838_1,HG00353_2,HG00353_1,NA21125_2,NA21125_1,HG01971_1,HG01971_2,HG03838_2,NA18552_1,NA18552_2,NA19440_1,NA19440_2,NA19789_2,NA19789_1,HG02623_1,HG02623_2	12183:17238905-17239030,12183:17246639-17246764,12708:283371-283800,12708:283403-283832,12791:278908-279138,12791:278973-279203,13008:15986165-15986541,13008:16001296-16001672,13623:4927660-4927794,14246:14380090-14380387,14246:14385742-14386039,15973:16016274-16016401,15973:16023867-16023994,16252:15984845-15985268,16252:15992576-15992999,17177:291068-291077,19715:1051603-1052379,19715:1053491-1…
chr1:29552233-29553835	18	1523	311	94.5	3	(TGG)n;(GTG)n	HG01971_1,HG01971_2,NA20587_1,NA20587_2,HG03838_1	13282:17440063-17440513,13282:17443910-17444360,8688:17508946-17517302,8688:17509193-17517549,9619:17376551-17376777
chr10:124121200-124121502	18	-529	-530	.	.	.	.	.
chr10:131597030-131597130	26	-4591	-4589	.	.	.	.	.
chr10:39229918-39230136	24	379	377	0	24	ALR/Alpha	NA20587_2,NA20587_1,HG03838_1,HG00250_1,HG00250_2,HG03838_2,HG00851_1,HG00851_2,NA19789_2,NA19789_1,NA21125_1,NA21125_2,HG01971_1,HG01971_2,NA19068_2,NA19068_1,HG00353_2,HG00353_1,HG03115_1,HG03115_2,NA18552_1,NA18552_2,NA19440_2,NA19440_1	18107:152277-152480,18107:152330-152533,18540:307291-307667,19295:349219-349595,19295:353798-354174,20377:452371-452747,20404:289107-289483,20404:289107-289483,20773:250374-250750,20773:251516-251892,21186:365458-365834,21186:370059-370435,21507:334263-334639,21507:342612-342988,21679:250154-250530,21679:251316-251692,21736:307507-307883,21736:310236-310612,21987:351538-351914,21987:353586-353962…
chr10:39238955-39239118	26	-65	-50	.	.	.	.	.
chr10:39254773-39254793	22	249	257	0	22	ALR/Alpha	NA20587_1,NA20587_2,HG03838_1,HG00250_1,HG00250_2,HG03838_2,HG00851_1,HG00851_2,NA19789_2,NA19789_1,NA21125_1,NA21125_2,HG01971_1,HG01971_2,NA19068_2,NA19068_1,HG03115_1,HG03115_2,NA19440_1,NA19440_2,HG02623_2,HG02623_1	18107:127904-128160,18107:127924-128180,18540:341370-341454,19295:312522-312778,19295:317104-317360,20377:486657-486913,20404:314081-314337,20404:314081-314337,20773:275477-275733,20773:276615-276871,21186:340775-341031,21186:345377-345633,21507:309578-309834,21507:317932-318188,21679:274958-275214,21679:276113-276369,21987:326849-327105,21987:328897-329153,22524:326150-326406,22524:326152-326408…
chr10:39409792-39410237	19	696	488	0.1	19	ALR/Alpha	HG00851_1,HG00851_2,HG03838_2,NA19789_2,NA19789_1,NA21125_1,NA21125_2,HG01971_1,HG01971_2,NA19068_2,NA19068_1,HG03115_1,HG03115_2,NA18552_1,NA18552_2,NA19440_2,NA19440_1,HG02623_1,HG02623_2	20404:472176-472663,20404:472176-472663,20700:18389-18701,20773:410557-412071,20773:411532-413046,21186:184908-185395,21186:189691-190178,21507:159609-161133,21507:168470-169994,21679:430018-430505,21679:431180-431667,21987:171839-172326,21987:174229-174716,22028:529948-530435,22028:530237-530724,22524:156124-156611,22524:156126-156613,24707:156986-157473,24707:156997-157484
chr10:39479351-39479371	6	536	536	0	6	L1P1	HG00851_1,HG00851_2,NA18552_1,NA18552_2,NA19440_1,NA19440_2	20404:570143-570678,20404:570143-570678,22028:626134-626669,22028:626421-626956,22524:89416-89951,22524:89416-89951
chr10:39497198-39497296	18	-444	86	0	11	ALR/Alpha	NA21125_1,NA21125_2,HG01971_2,NA19068_2,NA19068_1,HG03115_1,HG03115_2,NA18552_1,NA18552_2,HG02623_1,HG02623_2	21186:72128-72213,21186:76891-76976,21507:70825-70910,21679:517324-517409,21679:518515-518600,21987:68434-68519,21987:70816-70901,22028:644513-644598,22028:644800-644885,24707:66357-66442,24707:66359-66444
chr11:70955696-71055696	26	3645	3645	0	26	AluSp;L1M4;THE1C;MIRc;MLT2C1;MER5A	HG00250_1,HG00250_2,HG03838_1,NA20587_2,NA20587_1,HG03838_2,HG01971_2,HG01971_1,NA21125_1,NA21125_2,NA19068_1,NA19068_2,NA19789_1,NA19789_2,NA18552_2,NA18552_1,HG00353_2,HG00353_1,HG00851_2,HG00851_1,HG03115_2,HG03115_1,NA19440_2,NA19440_1,HG02623_1,HG02623_2	12244:612153-615796,12244:612177-615820,14082:3047545-3051189,16246:940414-944058,16246:940529-944172,17794:543540-547184,18034:548799-552442,18034:548856-552500,18221:539628-543271,18221:539925-543568,18548:607676-611319,18548:608075-611718,18963:578118-581762,18963:578184-581828,19166:328626-332271,19166:328839-332482,20168:2965031-2968675,20168:2965967-2969610,20206:4137-7781,20206:4146-7790,2…
chr11:87978202-88002896	24	7309	7228	100	.	.	.	.
chr12:37333222-37333242	15	-31	-1270	100	.	.	.	.
chr12:37334747-37334767	12	-1280	-1270	.	.	.	.	.
chr12:37379851-37380460	21	6975	813	42.6	19	ALR/Alpha	HG00851_1,HG00851_2,HG03838_2,NA19789_2,NA19789_1,HG01971_2,HG01971_1,NA19068_1,NA19068_2,NA18552_1,NA18552_2,HG00353_1,HG00353_2,NA19440_1,NA19440_2,HG02623_2,HG02623_1,NA20587_1,NA20587_2	20317:111624-112436,20317:111626-112438,20878:65008-85153,21300:123682-124469,21300:123856-124643,21480:43366-44006,21480:43368-44008,21608:67975-68351,21608:67975-68351,22026:111102-131149,22026:111445-131492,22089:822829-838322,22089:825955-841448,23624:46021-60441,23624:46039-60459,24559:28581-38761,24559:28585-38765,249769:167725-168199,249769:167725-168199
chr12:7083650-7084650	26	-486	-946	95.9	.	.	NA18552_1,NA18552_2	19883:858806-863035,19883:858961-863190
chr14:16086625-16089562	2	2294	2294	0	2	ALR/Alpha	NA21125_1,NA21125_2	285661:5733-8026,285661:5733-8026
chr15:17049135-17049334	6	1134	1589	0	6	ALR/Alpha	NA20587_2,NA20587_1,HG03838_1,HG03838_2,NA18552_1,NA18552_2	17348:268048-269636,17348:268052-269640,18388:187964-189552,20053:40406-41994,21767:11049-11272,21767:11050-11273
chr15:17076577-17076597	5	445	487	0	5	ALR/Alpha	HG03838_2,NA19068_2,NA19068_1,HG02623_2,HG02623_1	20053:69238-69724,22213:10242-10939,22213:10363-11060,24362:109846-110015,24362:111209-111378
chr17:21860937-21860957	19	-102	119	0	18	(TTCCA)n;(GAATG)n	NA20587_2,NA20587_1,HG00250_1,HG00250_2,HG00851_1,HG00851_2,HG00353_1,HG00353_2,NA21125_2,NA21125_1,NA19440_2,NA19440_1,NA19068_2,NA19068_1,HG03115_1,HG03115_2,HG02623_1,HG03838_2	18083:34200-34318,18083:34272-34390,19297:19099-19217,19297:19123-19241,19594:23604-23722,19594:23606-23724,21486:108305-108423,21486:108362-108480,21638:86524-86642,21638:86593-86711,22358:67368-67486,22358:67400-67518,22760:15690-15808,22760:17044-17162,23338:11039-11157,23338:11039-11157,24050:145700-145818,279199:31573-31691
chr17:21983452-21983554	2	244	244	0	2	(TGGAA)n	HG02623_1,HG02623_2	320899:14664-14907,320899:14664-14907
chr17:21984549-21985100	2	693	693	0	2	(ATGGA)n	HG02623_1,HG02623_2	320899:15761-16453,320899:15761-16453
chr17:26638554-26638627	15	103	117	41	4	SVA_F	HG00250_1,HG00250_2,NA19789_1,NA19789_2,NA21125_1,NA21125_2	19766:77166-77282,19766:77851-77967,21648:10501-10790,21648:10501-10790,22385:11487-11695,22385:11487-11695
chr17:26640334-26640620	10	221	330	0	8	L1P1;ALR/Alpha	HG00250_1,HG00250_2,NA19789_1,NA19789_2,NA18552_1,NA18552_2,NA21125_1,NA21125_2	19766:75173-75502,19766:75858-76187,21648:12281-12783,21648:12281-12783,21770:213444-213528,21770:213447-213531,22385:13267-13688,22385:13267-13688
chr17:26643468-26643843	15	465	465	0	15	ALR/Alpha	NA20587_2,NA20587_1,HG03838_2,HG00250_1,HG00250_2,HG00851_1,HG00851_2,NA19068_2,NA19068_1,NA19789_1,NA19789_2,NA18552_1,NA18552_2,NA21125_1,NA21125_2	17790:73981-74445,17790:74148-74612,19531:16664-17128,19766:71860-72324,19766:72545-73009,20231:319615-320079,20231:322459-322923,21635:214753-215217,21635:214754-215218,21648:15632-16096,21648:15632-16096,21770:210131-210595,21770:210134-210598,22385:16537-17001,22385:16537-17001
chr17:26698590-26698998	7	207	207	0	7	L1P1	NA20587_1,NA20587_2,NA19068_2,NA19068_1,NA19789_2,HG01971_1,HG01971_2	17790:19325-19531,17790:19492-19698,21635:159866-160072,21635:159868-160074,21648:71044-71250,274450:9512-9718,274450:9512-9718
chr17:26720420-26721376	16	1239	1212	0	14	L1M4	HG03838_2,HG00851_1,HG00851_2,HG00353_2,HG00353_1,NA19068_2,NA19068_1,NA19789_2,NA19789_1,NA21125_1,NA21125_2,HG03115_1,HG03115_2,HG03838_1,HG01971_1,HG01971_2	19531:90817-92028,20231:254114-255247,20231:257291-258425,21181:194709-195920,21181:194726-195937,21635:137228-138440,21635:137230-138442,21648:92853-94064,21648:93024-94235,22385:94322-95533,22385:94659-95870,22753:147755-148967,22753:147787-148998,247453:80734-81945,285742:66388-67890,285742:66388-67890
chr17:26735204-26735774	22	6	6	0	.	.	.	.
chr17:26805755-26805775	24	-932	-932	.	.	.	.	.
chr17:26820065-26820266	22	1361	1352	1.3	4	(TCCAT)n;(CATTC)n	HG03838_1,NA20587_1,NA20587_2,HG03838_2,HG00250_2,HG00250_1,HG00851_1,HG00851_2,NA21125_2,NA21125_1,NA19789_1,NA19789_2,NA18552_2,NA18552_1,NA19068_2,NA19068_1,HG01971_1,HG01971_2,NA19440_1,NA19440_2,HG03115_1,HG03115_2	17438:34890-36246,17677:32477-33808,17677:32537-33893,19531:192465-193821,19586:21167-22536,19586:21172-22551,20231:145152-146498,20231:148404-149735,21016:26853-28189,21016:26903-28259,21219:78895-80388,21219:79201-80694,21511:17729-19080,21511:17739-19090,21635:38880-40211,21635:38890-40221,21749:87942-89273,21749:88174-89505,22358:348690-350046,22358:349240-350596,22753:50298-51649,22753:50338…
chr17:26859724-26860166	11	1235	1246	0	6	(ATTCG)n	NA20587_2,NA20587_1,HG03838_2,HG00851_2,HG00851_1,HG00353_2,HG00353_1,NA18552_2,NA18552_1,HG01971_1,HG01971_2	17677:70982-72087,17677:74467-75607,19531:231000-232245,20231:106477-107762,20231:106830-108075,21181:30829-32079,21181:30874-32119,21511:64977-66222,21511:64993-66238,21749:45633-46915,21749:45716-46998
chr17:26876740-26876850	14	203	228	0	1	(CATTC)n	HG03838_1,NA20587_2,NA20587_1,HG03838_2,NA21125_2,NA21125_1,NA19789_1,NA19789_2,NA19068_2,NA19440_1,NA19440_2,HG02623_2,HG02623_1	17438:90198-90425,17677:88647-88874,17677:92161-92388,19531:248005-248232,21016:77338-77565,21016:77402-77629,21219:31118-31275,21219:31121-31348,21551:240181-240408,22358:318878-319105,22358:319417-319644,24697:87848-88075,24697:87866-88093
chr17:448188-488987	6	7495	7721	100	.	.	.	.
chr17:81742542-81792542	7	-340	-908	100	.	.	.	.
chr17:81796281-81797727	2	8296	8296	100	.	.	.	.
chr18:20830724-20831341	2	-2542	-2542	.	.	.	.	.
chr18:54536574-54537528	26	-474	-653	5.5	9	(ACC)n;(ACAACC)n;(TTG)n;(TGGTTG)n;(ACA)n;(GTG)n	HG00851_1,HG00851_2,NA20587_1,NA20587_2,HG01971_1,HG01971_2,HG00250_2,HG00250_1,HG03838_2	10578:5472896-5473667,10578:5475752-5476523,10602:1200803-1201289,10602:1202183-1202447,10802:17750311-17751399,10802:17755356-17756552,7937:33734160-33734819,7937:33738831-33739490,8030:11355221-11356138
chr2:16145119-16146119	10	8433	8270	98.7	2	(TA)n	NA19068_1,NA19068_2	8204:14323213-14331482,8204:14324434-14332703
chr2:238903659-238904047	4	-1309	-1309	.	.	.	.	.
chr20:26348365-26348390	22	14	14	0	.	.	HG00250_1,HG00250_2,HG00353_1,HG00353_2,HG03115_2,HG03115_1,NA18552_2,NA18552_1,NA19068_1,NA19068_2,HG02623_1,HG02623_2,HG03838_1,NA20587_1,NA20587_2,HG03838_2,NA21125_1,NA21125_2	19045:30079-30092,19045:30079-30092,21408:15764-15777,21408:15764-15777,21902:69153-69166,21902:74621-74634,21917:215433-215446,21917:216261-216274,23132:38848-38861,23132:38848-38861,24001:11642-11655,24001:11642-11655,245412:62499-62512,250357:164337-164350,250357:164337-164350,267873:36162-36175,285682:72120-72133,285682:72120-72133
chr20:26364240-26365414	9	1024	1513	0	7	ALR/Alpha	NA19068_1,NA19068_2,HG03838_2,NA21125_1,NA21125_2,NA19440_1,NA19440_2	23132:21436-22997,23132:21436-22997,267873:20269-20312,285682:87984-89496,285682:87984-89496,308074:12468-14029,308074:12468-14029
chr20:28757831-28757851	4	88	88	0	2	ALR/Alpha	HG03115_1,HG03115_2,NA20587_1,NA20587_2	23218:71253-71394,23218:71418-71559,247523:3956-3988,247523:3956-3988
chr20:28790010-28790158	16	193	194	0	16	L1P1	HG00250_1,HG00250_2,HG01971_1,HG01971_2,NA19068_2,NA19068_1,NA19440_1,NA19440_2,HG03115_1,HG03115_2,HG00851_1,HG00851_2,HG00353_1,HG00353_2,NA19789_1,NA19789_2	19722:14078-14271,19722:14079-14272,22114:306678-306867,22114:310941-311130,22817:16781-16974,22817:18658-18847,23062:29859-30048,23062:29859-30052,23218:141331-141524,23218:141491-141684,253863:20060-20253,253863:20060-20253,279572:10180-10373,279572:10180-10373,280360:15456-15645,280360:15456-15645
chr20:28820603-28820663	12	114	171	0	12	ALR/Alpha	HG01971_1,HG01971_2,NA18552_1,NA18552_2,NA19068_2,NA19068_1,NA21125_1,NA21125_2	22114:261815-261985,22114:266078-266248,22152:63063-63233,22152:63063-63233,22817:47772-47942,22817:49644-49814,256877:5808-5978,256877:5808-5978
chr20:28875884-28875904	4	64	64	0	.	.	HG03115_1,HG03115_2	285970:5705-5768,285970:5705-5768
chr20:28890335-28896362	6	5490	5487	0	3	AluYh3;(CCATT)n;(GGAAT)n;AluYe6;(ATGGA)n;Alu;(ATTCC)n	HG01971_1,NA19789_1,NA19789_2,NA21125_1,NA21125_2	22114:69945-75513,279565:5739-11225,279565:5739-11225,285318:16239-21653,285318:16239-21653
chr20:29271546-29271826	6	16	72	0	4	ALR/Alpha	NA19789_2,NA19789_1,NA21125_1,NA21125_2	21410:89658-89729,21410:89727-89798,22513:116608-116679,22513:116608-116679
chr20:29307456-29307476	6	165	201	0	6	AluSq10;AluSx1	NA19068_1,NA19068_2,NA21125_1,NA21125_2,NA19440_1,NA19440_2	21535:21333-21533,21535:21342-21542,22513:79013-79105,22513:79013-79105,23915:22614-22814,23915:22615-22815
chr20:29315342-29315821	2	431	431	0	2	AluJr;AluYk4	HG01971_1,HG01971_2	21972:63632-64062,21972:63704-64134
chr20:29362154-29362183	14	134	133	0	14	(TA)n;(AT)n	HG00250_1,HG00250_2,NA19789_1,NA19789_2,NA19068_2,NA19068_1,NA21125_1,NA21125_2,NA19440_2,NA19440_1,HG03838_1,HG03838_2,HG02623_1,HG02623_2	19885:46467-46597,19885:46488-46618,21410:17626-17758,21410:17626-17758,21856:22623-22755,21856:22627-22769,22513:23952-24084,22513:23952-24084,23915:77239-77371,23915:77248-77392,244851:12609-12741,260799:4901-5033,319962:21734-21862,319962:21734-21862
chr20:29412507-29413577	2	291	291	0	2	(CTCC)n	HG00353_1,HG00353_2	279997:6613-6903,279997:6613-6903
chr20:29447838-29447883	4	31	31	0	8	(AGGG)n;G-rich;(CTCC)n	HG02623_1,HG02623_2,HG00851_1,HG00851_2	24937:27120-27150,24937:27120-27150,258295:3940-3970,258295:3940-3970
chr20:29452158-29452178	2	2255	2255	0	2	(TAA)n;L1MC1;L1M5;(TG)n	HG02623_1,HG02623_2	24937:20601-22855,24937:20601-22855
chr20:29538733-29538783	4	-1373	-1373	.	.	.	.	.
chr20:29540234-29540284	4	-1373	-1373	.	.	.	.	.
chr20:29697363-29697630	6	-156	-132	0	2	ALR/Alpha	NA19789_1,NA19789_2	247454:3890-4056,247454:3890-4056
chr21:41584292-41584392	24	408	-619	100	.	.	.	.
chr21:43212462-43262462	12	767	254	17.4	6	(GTGATG)n;(CCACCA)n;(TGGTAGTGA)n;(GTG)n	NA19068_1,NA19068_2,NA18552_1,NA18552_2,HG00851_2,HG00851_1,NA19440_2,NA19440_1,NA21125_2,NA21125_1,NA19789_1,NA19789_2	13011:15185093-15185279,13011:15186328-15186514,19719:3421706-3421758,19719:3423358-3423410,20099:56224-56270,20099:56247-56293,21009:15181907-15182231,21009:15183302-15183626,22417:39999-43667,22417:40397-44065,276499:3031-3351,276499:3031-3351
chr22:16310302-16310402	5	64	64	0	5	(GATTC)n;(GAATG)n	NA20587_2,NA19789_1,NA18552_2,NA21125_1,NA21125_2	17789:22828-22891,20844:11935-11998,21543:72970-73033,22506:16947-17010,22506:16947-17010
chr22:16313516-16314010	5	476	476	0	5	(AATCAAATGG)n;(TGATTCCATT)n	NA20587_2,NA19789_1,NA18552_2,NA21125_1,NA21125_2	17789:19238-19713,20844:8349-8824,21543:76171-76646,22506:20125-20600,22506:20125-20600
chr22:49973865-49975365	22	2928	3497	100	.	.	.	.
chrX:114281198-114331198	24	20482	8779	97.6	2	L1MB8;L1PA13;L1MB5;AluYm1;L1PA16;MIRb;L1MEg;L1MEb;L1ME3G;MIR;THE1C;(A)n;LTR78;MIRc;L1MA2;MLT1A0;L1MA8;L1P2;MER5B;Charlie7a;L2a;LTR16B2;L1ME5;MER58A;MLT1C2;AluSz6;LTR39;L2;L1PA4;L1PA6;MSTB;MER8;L2c;MLT1L;MLT1I;L1M5;THE1C-int;L1ME3Cz;(AATAA)n;L1PA5;MLT1A0-int;MLT1I-int	NA20587_2,NA20587_1,NA19068_1,NA19068_2	15081:1394051-1532093,15081:1394171-1532213,280954:7016914-7026041,280954:7016914-7026041
chrX:116557779-116595566	20	7829	8877	98.1	13	(TA)n;BLACKJACK;(AT)n	NA18552_2,NA18552_1,NA19440_2,NA19440_1,NA21125_2,NA21125_1,HG02623_1,HG02623_2,HG03838_1,HG00353_2,HG00353_1,HG01971_2,HG01971_1	13350:19103741-19112690,13350:19110006-19118968,19656:19306732-19315666,19656:19314060-19322994,19839:678289-687165,19839:678761-687637,25098:666764-680547,25098:666764-680547,4779:12584569-12593445,8276:664234-678560,8276:665300-679626,8810:674817-683255,8810:674839-683277
chrX:144425606-144475606	12	9233	8447	100	.	.	.	.
chrX:2137388-2137488	15	-555	-699	.	.	.	.	.
chrX:50228964-50278964	2	5586	5586	77.4	2	(TA)n	NA19068_1,NA19068_2	280937:1388792-1394377,280937:1388792-1394377
chrY:10649989-10651421	4	1229	1736	0.1	3	AluYa5;(TCCAT)n;(GGAAT)n;AluSz6;SVA_A;(GAATG)n;Alu;AluYk2;(CATTC)n;AluY	HG03115_1,HG03115_2,HG02623_2	23182:348430-350165,23182:348537-350272,24924:82941-84686
chrY:10809671-10810479	6	245	145	7.4	6	(AATGG)n;(CCATT)n;(ATGGA)n;(TGGAG)n;(CACTC)n;(TTCCA)n;(ATTCC)n	NA19789_1,NA19789_2,HG02623_1,HG02623_2,NA19068_1,NA19068_2	21653:121863-122002,21653:121863-122002,24924:228543-228993,24924:230536-230986,280232:259378-259522,280232:259378-259522
chrY:10816758-10817292	6	608	611	1.1	6	(AATGG)n;(TTCCA)n	NA19789_1,NA19789_2,HG02623_1,HG02623_2,NA19068_1,NA19068_2	21653:128258-128868,21653:128258-128868,24924:235244-235854,24924:237237-237847,280232:252522-253122,280232:252522-253122
chrY:10871218-10871897	8	-96	-77	0	2	(TTCCA)n	HG02623_1,HG02623_2	24924:277150-277198,24924:279142-279190
chrY:10890419-10891942	2	854	854	0	2	(CACTC)n	HG02623_1,HG02623_2	24924:295731-296584,24924:297722-298575
chrY:10896525-10898184	2	1283	1283	0	2	(CCATT)n;AluSc5	HG02623_1,HG02623_2	24924:301274-302556,24924:303265-304547
chrY:10908519-10909101	8	2404	2713	0	8	BSR/Beta	NA19789_2,NA19789_1,HG03115_1,HG03115_2,HG02623_1,HG02623_2,NA19068_1,NA19068_2	21653:185996-187337,21653:188467-189808,23182:152000-154849,23182:152115-154964,24924:312887-315736,24924:314878-317727,280232:174664-177238,280232:174664-177238
chrY:10922486-10923564	8	801	766	0	8	Alu;(TCCAT)n;(TGGAA)n	NA19789_2,NA19789_1,HG03115_1,HG03115_2,HG02623_1,HG02623_2,NA19068_1,NA19068_2	21653:200731-201640,21653:203202-204111,23182:137850-138617,23182:137965-138732,24924:329124-329886,24924:331115-331877,280232:160516-161278,280232:160516-161278
chrY:10956868-10957767	3	165	165	0	3	(TCCAC)n;(AGTGG)n	NA19789_2,HG03115_1,HG03115_2	21653:235439-235603,23182:103835-103999,23182:103952-104116
chrY:10961625-10962533	6	195	195	0	6	(GGAAT)n;(CATTC)n;AluYk3	HG03115_1,HG03115_2,HG02623_1,HG02623_2,NA19068_1,NA19068_2	23182:99780-99974,23182:99897-100091,24924:367596-367790,24924:369586-369780,280232:121985-122179,280232:121985-122179
chrY:10965694-10967284	6	2111	2136	3.1	6	AluYh7;(AATGG)n;(GGAGT)n;(CACTC)n;(GAATG)n;(GGAAT)n;SVA_A;AluYc;(TGGAG)n;Alu;(TCCAT)n;(ATTCC)n;AluY	HG03115_1,HG03115_2,HG02623_1,HG02623_2,NA19068_1,NA19068_2	23182:94487-96622,23182:94604-96739,24924:370943-373106,24924:372933-375096,280232:116790-118822,280232:116790-118822
chrY:10969992-10970620	6	-37	-35	.	.	.	.	.
chrY:10986652-10986677	6	141	143	0	.	.	NA19789_2,NA19789_1,HG03115_2,HG03115_1,HG02623_1,HG02623_2	21653:258829-258974,21653:260926-261071,23182:75745-75884,23182:75842-75981,24924:391865-391984,24924:393855-394010
chrY:11002276-11003059	4	-24	-24	.	.	.	.	.
chrY:11012528-11013046	4	1469	1469	0	4	AluJb;(GGAGT)n;AluSx;(GGAAT)n;AluSg;(TGGAA)n;(AATGG)n;AluSg7;AluSx3;(ATGGA)n;AluY;Alu;SVA_A	HG03115_2,HG03115_1,NA19068_1,NA19068_2	23182:52301-52512,23182:52398-52609,280232:70022-72747,280232:70022-72747
chrY:11016992-11017247	4	595	595	0	4	(GGAGT)n;(GAATG)n;Alu	HG03115_2,HG03115_1,NA19068_1,NA19068_2	23182:47749-48343,23182:47845-48439,280232:65485-66079,280232:65485-66079
chrY:11023374-11024266	6	934	993	0.3	6	AluJb;AluYh3;(AATGG)n;AluYk2;(CCATT)n;(GAATG)n;(TCCAT)n;(TGGAA)n	HG03115_1,HG03115_2,HG02623_1,HG02623_2,NA19068_1,NA19068_2	23182:40625-41717,23182:40634-41621,24924:414129-415126,24924:416119-417116,280232:58596-59357,280232:58596-59357
chrY:11028342-11029160	8	751	751	0	8	(AGTGG)n;AluYk2;(CCACT)n	NA19789_2,NA19789_1,HG03115_1,HG03115_2,HG02623_1,HG02623_2,NA19068_1,NA19068_2	21653:288521-289271,21653:290574-291324,23182:35798-36548,23182:35807-36557,24924:419203-419953,24924:421193-421943,280232:53769-54519,280232:53769-54519
chrY:11036252-11037032	6	-118	-118	.	.	.	.	.
chrY:11647442-11647709	2	717	717	0	.	.	HG02623_1,HG02623_2	317822:4308-5024,317822:4308-5024
chrY:11653064-11653102	6	81	81	0	.	.	NA19789_1,NA19789_2,HG03115_1,HG03115_2,HG02623_1,HG02623_2	280585:72547-72627,280585:72547-72627,295918:3446-3526,295918:3446-3526,317822:10379-10459,317822:10379-10459
chrY:11660374-11662181	8	1773	1773	0	.	.	NA19068_1,NA19068_2,NA19789_1,NA19789_2,HG03115_1,HG03115_2,HG02623_1,HG02623_2	278569:9863-11635,278569:9863-11635,280585:63460-65232,280585:63460-65232,295918:10842-12614,295918:10842-12614,317822:17765-19537,317822:17765-19537
chrY:11671800-11671820	8	483	483	0	8	(ATGGA)n;(ATTCC)n;(CATTC)n	NA19068_1,NA19068_2,NA19789_1,NA19789_2,HG03115_1,HG03115_2,HG02623_1,HG02623_2	278569:21255-21737,278569:21255-21737,280585:53373-53855,280585:53373-53855,295918:22234-22716,295918:22234-22716,317822:29157-29639,317822:29157-29639
chrY:9114319-9116371	6	2203	2203	0	6	LTR76;AluJb;AluSx1;LTR22B2;L1MC	HG03115_2,HG03115_1,NA19068_1,NA19068_2,HG02623_1,HG02623_2	23166:48890-51092,23166:48899-51101,280696:713453-715655,280696:713453-715655,323319:105069-107271,323319:105069-107271
chr3:90550102-90550202	24	-93	-93	.	.	.	.	.
chr3:90565295-90568828	18	-1501	-1501	.	.	.	.	.
chr3:90699772-90699792	26	131	131	0	26	ALR/Alpha	HG01971_1,HG01971_2,NA19068_1,NA19068_2,HG03838_2,HG03838_1,HG00250_1,HG00250_2,NA21125_1,NA21125_2,HG00851_1,HG00851_2,NA18552_2,NA18552_1,HG03115_1,HG03115_2,NA19440_1,NA19440_2,HG02623_1,HG02623_2,NA20587_1,NA20587_2,NA19789_1,NA19789_2,HG00353_1,HG00353_2	13906:14710019-14710149,13906:14713348-14713478,145060:14050-14180,145060:14050-14180,15123:14839326-14839456,17962:13979-14109,19052:13979-14109,19052:13979-14109,19688:14003-14133,19688:14003-14133,20413:45104-45234,20413:45104-45234,21474:12201-12331,21474:12202-12332,22288:16584-16714,22288:16584-16714,23069:12202-12332,23069:12202-12332,24090:14223-14353,24090:14223-14353,248146:35264-35394,…
chr3:91291069-91291218	3	44	44	0	3	L1P1	HG03838_2,HG00250_1,HG00250_2	276250:4610-4653,286636:4447-4490,286636:4447-4490
chr4:31835775-31835795	6	175	179	0	6	(ATTTT)n;AluY;(AAAAT)n	NA20587_2,NA20587_1,HG00851_1,HG00851_2,HG02623_1,HG02623_2	11296:17300263-17300443,11296:17301745-17301925,15817:2572900-2573080,15817:2573262-2573437,22114:11275986-11276151,22114:11281537-11281702
chr4:8797477-8816477	26	665	597	15.9	26	(GAT)n;(CAT)n;(CAC)n;(TGA)n;MLT1H-int;(ATG)n;(GTG)n	NA20587_1,NA20587_2,HG01971_2,HG01971_1,HG03838_1,HG00250_1,HG00250_2,HG00851_1,HG00851_2,NA19789_1,NA19789_2,NA19068_2,NA19068_1,HG03838_2,NA21125_1,NA21125_2,NA18552_1,NA18552_2,HG00353_2,HG00353_1,HG03115_1,HG03115_2,NA19440_1,NA19440_2,HG02623_2,HG02623_1	16214:192885-193481,16214:192948-193544,18032:4766803-4767330,18032:4767160-4767687,18384:176720-177307,19496:240842-241458,19496:240909-241525,19924:226585-226991,19924:226610-227016,20266:7518125-7518611,20266:7518526-7519012,20403:236994-238213,20403:237050-238269,20948:216263-216676,20987:4683804-4684470,20987:4684102-4684768,22303:4674342-4675079,22303:4675808-4676545,22401:4590905-4592078,2…
chr5:139452659-139453659	20	3151	2657	100	.	.	.	.
chr5:155760324-155761324	26	-410	-439	.	.	.	.	.
chr6:167591393-167641393	14	-826	-889	.	.	.	.	.
chr6:61370554-61371372	25	699	835	0	23	ALR/Alpha	NA20587_1,NA20587_2,NA18552_1,NA18552_2,HG03838_2,HG01971_1,NA19789_2,NA19789_1,HG03115_1,HG03115_2,HG00851_1,HG00851_2,NA19440_2,NA19440_1,NA19068_1,NA19068_2,NA21125_1,NA21125_2,HG02623_1,HG02623_2,HG03838_1,HG00353_1,HG00353_2	10947:16212023-16212857,10947:16219896-16220730,14964:27671459-27672293,14964:27681642-27682476,15833:575288-576122,17343:169406-170240,17531:163953-164787,17531:164221-165055,17978:18906413-18907247,17978:18917872-18918706,189804:6422-7256,189804:6422-7256,20391:32847-33681,20391:32852-33686,20396:6840119-6840953,20396:6869674-6870508,21014:5263285-5264119,21014:5268926-5269760,23314:10058526-10…
chr6:61378482-61378582	22	-235	-80	.	.	.	.	.
chr6:61381502-61381602	24	27	16	0	2	ALR/Alpha	NA20587_1,NA20587_2,NA18552_1,NA18552_2,HG03838_2,HG01971_2,HG01971_1,NA19789_1,NA19789_2,HG03115_1,HG03115_2,NA19440_2,NA19440_1,NA19068_1,NA19068_2,NA21125_1,NA21125_2,HG02623_1,HG02623_2,HG03838_1,HG00851_2,HG00851_1,HG00353_1,HG00353_2	10947:16202057-16202072,10947:16209930-16209945,14964:27662170-27662185,14964:27671676-27671691,15833:585396-585411,17343:178258-178273,17343:180191-180206,17531:174329-174344,17531:174739-174754,17978:18896447-18896462,17978:18907905-18907920,20391:43627-43642,20391:43633-43648,20396:6830152-6830167,20396:6859708-6859723,21014:5253529-5253672,21014:5259170-5259313,23314:10048560-10048575,23314:1…
chr6:61393846-61393946	24	-632	-92	.	.	.	.	.
chr6:61398161-61398261	24	41	-87	0	1	ALR/Alpha	NA19440_2	20391:60014-62993
chr6:95020790-95070790	24	7957	8116	75.7	24	L1MD;L1M5;(TA)n;(AT)n;(TATATATTCC)n	HG03838_2,HG00250_1,HG00250_2,NA19789_1,NA19789_2,NA18552_2,NA18552_1,HG03115_2,HG03115_1,NA19440_1,NA19440_2,HG02623_2,HG02623_1,HG03838_1,NA19068_2,NA19068_1,NA21125_1,NA21125_2,HG00851_2,HG00851_1,HG00353_1,HG00353_2,NA20587_1,NA20587_2	10772:25669654-25681628,11736:338059-339254,11736:338059-339254,13133:21889544-21895804,13133:21911458-21917718,17921:5986439-5991792,17921:5986446-5991799,18753:34133490-34143460,18753:34180137-34190107,20391:33834622-33847324,20391:33860500-33873202,23361:19988358-20003376,23361:19991461-20006479,5085:34019774-34031154,7466:9957432-9962835,7466:9959903-9965306,7692:11542362-11553486,7692:115445…
chr7:237846-240242	17	1682	305	47.3	8	(GGTGAT)n;(GAT)n;(GATGAT)n;(TGA)n	NA20587_1,NA20587_2,HG00851_2,HG00851_1,NA18552_1,NA18552_2,NA21125_1,NA21125_2	17454:175171-175251,17454:175180-175260,19342:181693-182207,19342:181757-182271,20095:193215-193423,20095:193215-193423,21350:156197-156501,21350:156231-156535
chr7:61063378-61063426	15	401	420	0	.	.	NA20587_2,NA20587_1,HG03838_1,NA19789_1,HG03838_2,HG00250_2,HG00250_1,HG00851_2,HG00851_1,NA18552_1,NA18552_2,NA21125_1,NA21125_2,HG01971_1,HG01971_2	17822:50123-50542,17822:50146-50513,18116:110873-111295,19161:13370-13789,19513:153668-154035,19880:63363-63785,19880:63367-63786,20424:192040-192459,20424:192050-192469,21617:50706-51099,21617:50874-51241,22283:15110-15477,22283:15110-15477,282508:120009-120428,282508:120009-120428
